# Supplementary material for: The pest kill rate of thirteen natural enemies as aggregate evaluation criterion of their biological control potential of Tutaabsoluta
Source: Sci Rep. 2021 May 24;11:10756. doi: 10.1038/s41598-021-90034-8 (PMC8144571; doi:10.1038/s41598-021-90034-8)
Supplement: Supplementary file 1 — Supplementary Information 1. [file 41598_2021_90034_MOESM1_ESM.xlsx]

## Sheet: Bracon introduction
Bracon nigricans
Publication used for obtaining lifetable data
Biondi, A., Desneux, N., Amiens-Desneux, E., Siscaro, G., & Zappalà, L. (2013). Biology and developmental strategies of the Palaearctic parasitoid Bracon nigricans (Hymenoptera: Braconidae)
on the Neotropical moth Tuta absoluta (Lepidoptera: Gelechiidae). Journal of Economic Entomology, 106(4), 1638–1647.
Additional raw data presented in this Excel file were provided by A. Biondi
Experimental conditions 24+/-1C, 60 +/- 10% relative humidity (RH), and a photoperiod of14:10 [L:D] h
Parasitoids had access to honey
Immature development
Immature development time females is 269,7 =/- 2,7 SE hours and males is 270,7 +/- 7,3 S.E. hours; female development time is 11,24 days
Immature development time of males and females do not differ significantly
Immature mortality 63%, immature survival 37%
Sex ratio 40% females, 60% males
Adult lifespan, fecundity and host killing by feeding/stinging
Average female life span with access to hosts and honey is 41.5 +/- 2.4 d, with access to only honey is 42.8 +/- 2.3 d.
Average male life span with only access to honey is 27.2 +/- 2.4 d
Non-reproductive host killing/feeding without oviposition: a female killed on average 87.4 +/- 8.4 during adult life, average of 2.01 +/- 0.09 per day
Average progeny produced during female life span is 29,9 +/- 3,0 adults per female

## Sheet: Bracon kill rate
Rate of increase										Kill rate
age x	Tot.alive	lx	Tot. PROGENY	mx	lxmx	xlxmx	e-(rmx)lxmx			age x	Tot.alive	lx	Tot. HOST KILLED	kx	lxkx	xlxkx	e-(kmx)lxkx
	X										X
0	27	1	0	0	0	0	0			0	27	1	0	0	0	0	0
1	25	0.925926	0	0	0	0	0			1	25	0.925926	0	0	0	0	0
2	17	0.62963	0	0	0	0	0			2	17	0.62963	0	0	0	0	0
3	14	0.518519	0	0	0	0	0			3	14	0.518519	0	0	0	0	0
4	11	0.407407	0	0	0	0	0			4	11	0.407407	0	0	0	0	0
5	11	0.407407	0	0	0	0	0			5	11	0.407407	0	0	0	0	0
6	11	0.407407	0	0	0	0	0			6	11	0.407407	0	0	0	0	0
7	11	0.407407	0	0	0	0	0			7	11	0.407407	0	0	0	0	0
8	11	0.407407	0	0	0	0	0			8	11	0.407407	0	0	0	0	0
9	11	0.407407	0	0	0	0	0			9	11	0.407407	0	0	0	0	0
10	11	0.407407	0	0	0	0	0			10	11	0.407407	0	0	0	0	0
11	10	0.37037	0	0	0	0	0			11	10	0.37037	9	0.9	0.333333	3.66667	0.0587828
12	10	0.37037	1	0.1	0.037037	0.444444	0.0193224			12	10	0.37037	25	2.5	0.925926	11.1111	0.139456
13	10	0.37037	0	0	0	0	0			13	10	0.37037	21	2.1	0.777778	10.1111	0.100047
14	10	0.37037	1	0.1	0.037037	0.518519	0.0173366			14	10	0.37037	29	2.9	1.07407	15.037	0.117997
15	10	0.37037	2	0.2	0.0740741	1.11111	0.0328433			15	10	0.37037	22	2.2	0.814815	12.2222	0.0764512
16	10	0.37037	0	0	0	0	0			16	10	0.37037	22	2.2	0.814815	13.037	0.0652939
17	10	0.37037	1	0.1	0.037037	0.62963	0.014734			17	10	0.37037	23	2.3	0.851852	14.4815	0.0582996
18	10	0.37037	4	0.4	0.148148	2.66667	0.0558255			18	10	0.37037	26	2.6	0.962963	17.3333	0.0562859
19	10	0.37037	4	0.4	0.148148	2.81481	0.0528792			19	10	0.37037	30	3	1.11111	21.1111	0.0554672
20	10	0.37037	8	0.8	0.296296	5.92593	0.100177			20	10	0.37037	28	2.8	1.03704	20.7407	0.0442141
21	10	0.37037	8	0.8	0.296296	6.22222	0.0948896			21	10	0.37037	21	2.1	0.777778	16.3333	0.0283211
22	10	0.37037	7	0.7	0.259259	5.7037	0.0786464			22	10	0.37037	29	2.9	1.07407	23.6296	0.0334024
23	10	0.37037	3	0.3	0.111111	2.55556	0.0319267			23	10	0.37037	22	2.2	0.814815	18.7407	0.0216417
24	10	0.37037	6	0.6	0.222222	5.33333	0.0604834			24	10	0.37037	35	3.5	1.2963	31.1111	0.0294052
25	9	0.333333	4	0.444444	0.148148	3.7037	0.0381941			25	9	0.333333	34	3.77778	1.25926	31.4815	0.0243963
26	9	0.333333	1	0.111111	0.037037	0.962963	0.00904459			26	9	0.333333	23	2.55556	0.851852	22.1481	0.0140949
27	9	0.333333	1	0.111111	0.037037	1	0.00856724			27	9	0.333333	26	2.88889	0.962963	26	0.013608
28	8	0.296296	6	0.75	0.222222	6.22222	0.0486905			28	8	0.296296	36	4.5	1.33333	37.3333	0.0160921
29	7	0.259259	9	1.28571	0.333333	9.66667	0.0691811			29	7	0.259259	21	3	0.777778	22.5556	0.0080171
30	7	0.259259	5	0.714286	0.185185	5.55556	0.0364055			30	7	0.259259	16	2.28571	0.592593	17.7778	0.00521683
31	7	0.259259	4	0.571429	0.148148	4.59259	0.0275873			31	7	0.259259	15	2.14286	0.555556	17.2222	0.00417702
32	7	0.259259	4	0.571429	0.148148	4.74074	0.0261313			32	7	0.259259	28	4	1.03704	33.1852	0.00665919
33	7	0.259259	5	0.714286	0.185185	6.11111	0.0309402			33	7	0.259259	24	3.42857	0.888889	29.3333	0.00487487
34	6	0.222222	4	0.666667	0.148148	5.03704	0.0234458			34	6	0.222222	22	3.66667	0.814815	27.7037	0.00381648
35	6	0.222222	5	0.833333	0.185185	6.48148	0.0277605			35	6	0.222222	22	3.66667	0.814815	28.5185	0.0032595
36	6	0.222222	1	0.166667	0.037037	1.33333	0.00525907			36	6	0.222222	14	2.33333	0.518519	18.6667	0.00177151
37	6	0.222222	3	0.5	0.111111	4.11111	0.0149445			37	6	0.222222	16	2.66667	0.592593	21.9259	0.00172912
38	6	0.222222	0	0	0	0	0			38	6	0.222222	15	2.5	0.555556	21.1111	0.00138447
39	6	0.222222	1	0.166667	0.037037	1.44444	0.00446956			39	6	0.222222	17	2.83333	0.62963	24.5556	0.00134008
40	6	0.222222	1	0.166667	0.037037	1.48148	0.00423367			40	6	0.222222	13	2.16667	0.481481	19.2593	0.000875212
41	6	0.222222	4	0.666667	0.148148	6.07407	0.0160409			41	6	0.222222	17	2.83333	0.62963	25.8148	0.000977479
42	6	0.222222	3	0.5	0.111111	4.66667	0.0113957			42	6	0.222222	13	2.16667	0.481481	20.2222	0.000638396
43	6	0.222222	1	0.166667	0.037037	1.59259	0.0035981			43	6	0.222222	10	1.66667	0.37037	15.9259	0.000419406
44	5	0.185185	3	0.6	0.111111	4.88889	0.0102246			44	5	0.185185	17	3.4	0.62963	27.7037	0.000608937
45	5	0.185185	1	0.2	0.037037	1.66667	0.00322832			45	5	0.185185	7	1.4	0.259259	11.6667	0.000214146
46	4	0.148148	0	0	0	0	0			46	4	0.148148	8	2	0.296296	13.6296	0.000209021
47	4	0.148148	1	0.25	0.037037	1.74074	0.00289655			47	4	0.148148	2	0.5	0.0740741	3.48148	4.46291e-05
48	3	0.111111	1	0.333333	0.037037	1.77778	0.00274368			48	3	0.111111	4	1.33333	0.148148	7.11111	7.62319e-05
49	2	0.0740741	2	1	0.0740741	3.62963	0.00519775			49	2	0.0740741	7	3.5	0.259259	12.7037	0.000113937
50	2	0.0740741	0	0	0	0	0			50	2	0.0740741	3	1.5	0.111111	5.55556	4.17037e-05
51	1	0.037037	3	3	0.111111	5.66667	0.00699537			51	1	0.037037	12	12	0.444444	22.6667	0.00014247
52	1	0.037037	0	0	0	0	0			52	1	0.037037	2	2	0.0740741	3.85185	2.02796e-05
53	1	0.037037	0	0	0	0	0			53	1	0.037037	1	1	0.037037	1.96296	8.66001e-06
54	1	0.037037	1	1	0.037037	2	0.00198173			54	1	0.037037	5	5	0.185185	10	3.69808e-05
55	1	0.037037	0	0	0	0	0			55	1	0.037037	1	1	0.037037	2.03704	6.31677e-06
56	1	0.037037	1	1	0.037037	2.07407	0.00177807			56	1	0.037037	7	7	0.259259	14.5185	3.77643e-05
57	1	0.037037	0	0	0	0	0			57	1	0.037037	3	3	0.111111	6.33333	1.38227e-05
58	1	0.037037	0	0	0	0	0			58	1	0.037037	1	1	0.037037	2.14815	3.93514e-06
59	1	0.037037	0	0	0	0	0			59	1	0.037037	0	0	0	0	0
60	1	0.037037	0	0	0	0	0			60	1	0.037037	1	1	0.037037	2.22222	2.87036e-06
61	1	0.037037	0	0	0	0	0			61	1	0.037037	0	0	0	0	0
62	1	0.037037	0	0	0	0	0			62	1	0.037037	2	2	0.0740741	4.59259	4.18739e-06
					4.44444	132.148	0.999999								29.8889	841.593	0.999999
				GRR	20.9905
				R0	4.44444									K0	29.8889
				T	29.7333									Tk	28.1574
				rm Euler eq.	0.0542212									Km Euler eq.	0.157754
				rm = lnR0/T	0.0501678									Km = lnK0/Tk	0.120661
				λ	1.05572

## Sheet: Immature development
	1 Bracon nigricans egg/1 tuta larva (Solitary clutches)						2 Bracon nigricans eggs/1 tuta larva (gregariousclutches)
		Tot		Adult				Tot		Adult
ID	Survival	Hours	Days	Sex			ID	Survival	Hours	Days	Sex
1	0						13a	0
2	0						13b	0
3	100	266.5	11.1042	f			16a	0
4	100	259	10.7917	m			16b	0
5	0						17a	100	250.5	10.4375	m
6	100	274	11.4167	m			17b	100	252.5	10.5208	m
7	0						18a	0
8	0						18b	0
9	100	271	11.2917	f			20a	100	271	11.2917	f
10	0						20b	100	254.5	10.6042	m
11	0						22a	0
12	0						22b	0
14	100	270.5	11.2708	m			23a	100	263	10.9583	f
15	0						23b	0
19	0						25a	0
21	0						25b	0
24	0						26a	0
32	0						26b	0
34	100	291	12.125	f			27a	0
35	100	272	11.3333	f			27b	0
46	100	272	11.3333	m			28a	0
47	0						28b	0
50	100	282	11.75	f			30a	0
53	0	72	3				30b	0
60	100	248	10.3333	m			31a	0
61	0						31b	0
90	0						39a	100	246	10.25	f
91	0						39b	100	258	10.75	m
92	0						41a	100	260.5	10.8542	f
94	0						41b	100	281	11.7083	f
95	0						42a	100	269	11.2083	f
96	0						42b	0
97	0						49a	0
98	0						49b	0
99	0						51a	100	285.5	11.8958	m
100	0						51b	0
101	100	230	9.58333	m			54a	100	279	11.625	m
102	100	290	12.0833	f			54b	0
103	100	266	11.0833	m			55a	100	256	10.6667	m
200	0						55b	0
201	0						56a	0
202	100	338	14.0833	m			56b	0
203	100	317	13.2083	m			59a	0
204	100	338	14.0833	m			59b	0
205	100	283	11.7917	m			62a	0
211	0						62b	0
212	100	270	11.25	f			63a	0
213	100	281	11.7083	m			63b	0
214	0						64a	0
215	100	272.5	11.3542	f			64b	0
218	0						69a	100	243.5	10.1458	m
245	0						69b	0
246	0						70a	100	248	10.3333	m
247	100	299.5	12.4792	m			70b	0
248	0						75a	100	260	10.8333	f
279	100	286.5	11.9375	f			75b	100	260	10.8333	f
280	0						77a	0
281	0						77b	0
282	0						93a	100	268	11.1667	m
283	0	270	11.25				93b	0
							226a	100	258	10.75	m
							226b	100	260	10.8333	f
Mean	0.366667	271.646	11.3186				216a	100	261	10.875	m
SE	0.0627373	10.0071	0.416962				216b	100	267	11.125	m
							217a	100	251	10.4583	f
							217b	0
							225a	100	103	4.29167	m
							225b	100	291	12.125	m
							221a	0
							221b	100	272	11.3333	m
							203	100	317	13.2083	m
							204	100	338	14.0833	m
							205	100	283	11.7917	m
							211	0
							212	100	270	11.25	f
							15	0
							19	0
							21	0
							24	0
							Mean	0.379747	162.071	6.75298
							SE	0.0549521	11.7953	0.491469

## Sheet: Adult development
Lifespan, fecundity and number of hosts killed by non-reproductive activities like host feeding and killing
	replicate 1		replicate 2		replicate 3		replicate 4		replicate 5		replicate 6		replicate 7		replicate 8		replicate 9		replicate 10		replicate 11		replicate 12		replicate 13		replicate 14		replicate 15
age (days)	parasitized	killed	parasitized	killed	parasitized	killed	parasitized	killed	parasitized	killed	parasitized	killed	parasitized	killed	parasitized	killed	parasitized	killed	parasitized	killed	parasitized	killed	parasitized	killed	parasitized	killed	parasitized	killed	parasitized	killed
1	0	1	0	2	0	2	0	0	0	1	0	0	1	3	0	1	0	1	0	3	0	3	2	3	1	3	1	2	1	2
2	2	3	1	1	3	2	0	1	3	2	2	3	1	3	1	3	0	2	0	2	1	2	1	1	2	1	1	3	1	1
3	2	2	2	2	0	5	0	3	2	2	1	2	2	3	3	2	3	2	2	1	2	3	1	2	0	3	1	2	1	4
4	2	3	2	2	4	1	3	2	1	3	2	3	2	3	1	3	0	4	2	3	1	3	2	2	2	1	3	2	2	3
5	2	3	2	3	2	3	2	3	3	2	1	3	0	5	1	4	0	3	2	3	1	3	0	2	0	3	1	3	1	4
6	2	2	3	2	1	2	1	3	1	4	0	3	2	1	0	0	1	3	3	2	1	2	2	2	2	2	1	2	2	1
7	2	3	2	3	4	1	1	4	2	2	2	3	1	4	0	3	1	3	2	3	1	2	1	0	1	0	2	1	1	3
8	1	3	1	4	1	4	4	0	3	2	1	2	2	3	1	3	0	3	2	2	2	2	1	3	1	1	2	1	2	3
9	2	3	0	4	1	4	2	3	4	1	3	2	1	4	1	3	0	4	3	2	3	2	1	1	0	0	2	3	0	2
10	1	1	1	3	2	2	3	2	2	3	4	1	3	1	0	3	1	4	2	2	0	1	1	1	1	3	2	3	1	3
11	0	3	2	3	2	3	1	4	3	2	0	4	0	3	1	4	0	4	3	2	0	1	2	0	1	3	2	3	2	3
12	2	2	1	4	1	3	2	3	2	2	2	3	1	1	2	3	2	2	2	1	2	0	0	3	2	3	2	3	1	2
13	2	3	0	4	0	5	3	2	2	3	2	3	0	3	2	0	0	5	3	1	3	1	1	2	3	2	3	1	0	4
14	2	3	3	2	2	2	4	1	3	2	5	0	1	2	3	1	2	3	3	2	3	2	0	1	1	2	2	1	1	4
15	3	2	4	1	3	1	2	2	1	4	1	3	3	0	2	3	0	5	3	2	1	3	3	2	3	2	3	2	3	2
16	0	3	2	3	3	1	2	3	2	3	0	2	2	3	2	3	3	1	0	5	2	3	1	3	1	4	2	3	2	3
17	0	1	3	2	0	1	4	1	3	2	0	3	2	3	2	3	3	2	1	2	2	0	2	2	2	3	2	2	2	3
18	1	2	2	3	0	3	2	2	2	3	4	1	2	3	5	0	3	0	3	2	0	1	1	3	4	1	2	3	3	2
19	0	1	2	3	2	1	0	5	1	3	1	2	2	3	1	4	2	1	4	1	2	1	0	5	1	2	1	3	1	4
20	1	1	0	2	2	1	0	4	0	4	3	2	3	1	1	2	1	3	2	1	2	3	1	3	1	4	1	2	0	3
21	1	0	3	2	2	2	1	3	1	4	0	3	1	3	2	1	1	3	1	2	1	1	2	3	2	2	1	2	2	3
22	0	0	1	3	1	3	1	2	1	2	2	2	3	2	3	1	3	2	5	0	1	1	1	2	2	2	2	1	4	1
23	2	1	2	3	1	2	1	4	4	1	2	3	0	4	2	3	0	3	3	2	4	1	2	3	3	2	0	4	1	2
24	0	1	3	2	0	0	2	1	2	3	1	2	2	3	3	1	2	3	1	3	2	2	1	2	2	3	1	2	1	2
25	1	1	3	2			4	0	2	2	3	1	2	3	1	1	3	2	2	1	0	0	0	1	1	3	1	2	2	3
26	0	1	1	3			0	4	1	4	1	4	1	4	0	4	2	2	2	3	1	1	0	2	2	3	0	4	1	3
27	0	0	1	3			1	1	2	3	1	2	1	2	2	2	3	2	1	4	2	1	0	0	1	4	1	2	1	2
28	0	1	0	2			1	2	0	3	1	2	1	4	1	4	1	4	2	2	2	2	0	2	3	1	2	2	0	5
29	1	1	4	1			1	4	2	1	0	2	1	3	3	1	2	2	0	0	0	2			2	3	1	2	3	2
30	0	1	3	2			2	2	1	3	1	1	1	3	2	2	2	1			0	2			2	3	1	2	2	3
31	0	1	2	1			2	2	1	0	1	1	2	2	2	2	2	1			0	3			1	4	1	2	3	2
32	0	1	2	1			4	0	1	3	2	1	1	2	0	0	0	4			1	3			3	0	1	1	1	1
33	0	2	0	4			1	4	1	2	1	0	1	4	1	1	1	1			1	3			1	3	1	2	1	3
34	0	0	1	2			2	3	0	0	0	2	2	0	1	1	2	1			1	1			1	4	1	1	3	1
35	0	2	1	4			3	1			0	2	0	3	0	4	1	3			1	2			0	2	0	2	1	3
36	0	1	0	2			3	2			0	3	2	3	1	2	0	0			1	1			1	2	3	0	2	2
37	0	2	0	3			0	0			0	0	0	4	1	1	0	2			1	1			1	3	1	2	0	4
38	0	2	0	4			0	1			0	0	2	2	1	2	0	3			2	1			1	1	2	2	0	2
39	0	0	0	5			1	3			0	0	0	2	1	1	0	3			1	1			1	3	1	1	0	3
40	1	0	0	3			0	2			1	0	1	3	0	2	0	4			1	1			0	0	0	3	0	2
41	0	1	1	1			2	1			1	0	3	0	0	0	1	1			1	1			0	0	1	0	1	1
42	0	1	0	2			0	5			0	1	0	3	1	0	0	1			0	2			2	1	1	1	0	3
43	0	0	0	4			0	5			1	2	1	1	0	2	0	4			0	0			0	0	0	2	0	2
44	0	1	0	2			1	3			0	0	2	1	0	1	0	2			0	1			0	0	0	2	2	1
45	0	0	1	2			0	1			0	1	1	2	0	2	0	1			0	0			0	0	0	1	0	3
46	1	0	0	0			1	0			1	0	1	0	0	0	0	2			0	1			1	0	0	0	0	2
47	1	0	0	0			2	2			1	3	1	3	0	0	0	1									0	0	1	4
48							1	2			0	0	0	1			0	0											0	2
49							0	0					0	1															0	0
50							1	0					0	0
51							0	0
52							0	2
