# Supplementary material for: The pest kill rate of thirteen natural enemies as aggregate evaluation criterion of their biological control potential of Tutaabsoluta
Source: Sci Rep. 2021 May 24;11:10756. doi: 10.1038/s41598-021-90034-8 (PMC8144571; doi:10.1038/s41598-021-90034-8)
Supplement: Supplementary file 2 — Supplementary Information 2. [file 41598_2021_90034_MOESM2_ESM.xlsx]

## Sheet: Campyloneuropsis introduction
Campyloneuropsis infumatus
Publication used for obtaining lifetable data:
van Lenteren, J.C., Bueno, V.H..P., Burgio, G., Lanzoni, A., Montes, F.C., Silva, D.B., de Jong, P.W., Hemerik, L. 2019. Pest kill rate as aggregate evaluation criterion to rank biological control agents: a case study with Neotropical predators of Tuta absoluta on tomato. Bulletin of Entomological Research 109, 812-820. doi:10.1017/S0007485319000130
All raw data about immature development, immature survival, sex ratio, adult lifespan, fertility and predation per stage can be found in the above mentioned paper
Experimental conditions:2 4 ± 1°C, 70 ± 10% RH and 12:12 L:D

## Sheet: Campyloneuropsis kill rate
AGE	AGE SPECIFIC SURVIVAL			KILL RATE							LIFE TABLE
x	lx eggs	lx nymphs and adults	lx	kx	lx kx	lx kx x	e-(kmx)lxkx		lx nymphs and adults	lx	mx	lx mx	lx mx x	e-(rmx)lxmx
0	1	1	1	0	0	0	0		1	1	0	0	0	0
1	1	1	1	0	0	0	0		1	1	0	0	0	0
2	1	1	1	0	0	0	0		1	1	0	0	0	0
3	1	1	1	0	0	0	0		1	1	0	0	0	0
4	1	1	1	0	0	0	0		1	1	0	0	0	0
5	1	1	1	0	0	0	0		1	1	0	0	0	0
6	1	1	1	0	0	0	0		1	1	0	0	0	0
7	1	1	1	0	0	0	0		1	1	0	0	0	0
8	1	1	1	0	0	0	0		1	1	0	0	0	0
9	1	1	1	0	0	0	0		1	1	0	0	0	0
10	1	1	1	0	0	0	0		1	1	0	0	0	0
11	1	1	1	0	0	0	0		1	1	0	0	0	0
12	0.956	1	0.956	3.53191	3.37651	40.5181	0.117138		1	0.956	0	0	0	0
13	0.956	0.978723	0.93566	4.28261	4.00706	52.0918	0.105053		0.978723	0.93566	0	0	0	0
14	0.956	0.978723	0.93566	2.84783	2.6646	37.3043	0.0527916		0.978723	0.93566	0	0	0	0
15	0.956	0.957447	0.915319	4.93333	4.51557	67.7336	0.0676081		0.957447	0.915319	0	0	0	0
16	0.956	0.957447	0.915319	8.8	8.05481	128.877	0.0911367		0.957447	0.915319	0	0	0	0
17	0.956	0.957447	0.915319	6.04444	5.5326	94.0541	0.0473063		0.957447	0.915319	0	0	0	0
18	0.956	0.957447	0.915319	14.9333	13.6688	246.038	0.0883226		0.957447	0.915319	0	0	0	0
19	0.956	0.957447	0.915319	12.7778	11.6957	222.219	0.0571114		0.957447	0.915319	0	0	0	0
20	0.956	0.93617	0.894979	19.7045	17.6351	352.703	0.0650768		0.93617	0.894979	0	0	0	0
21	0.956	0.93617	0.894979	22.2045	19.8726	417.325	0.0554184		0.93617	0.894979	0	0	0	0
22	0.956	0.93617	0.894979	23.6136	21.1337	464.941	0.0445377		0.93617	0.894979	0	0	0	0
23	0.956	0.93617	0.894979	29.0227	25.9747	597.419	0.0413671		0.93617	0.894979	0	0	0	0
24	0.956	0.93617	0.894979	42.9773	38.4637	923.13	0.0462923		0.93617	0.894979	0	0	0	0
25	0.956	0.93617	0.894979	55.1364	49.3459	1233.65	0.0448807		0.93617	0.894979	0	0	0	0
26	0.956	0.93617	0.894979	35.1364	31.4463	817.604	0.0216138		0.93617	0.894979	0	0	0	0
27	0.956	0.93617	0.894979	18.75	16.7809	453.083	0.00871621		0.93617	0.894979	0	0	0	0
28	0.956	0.93617	0.894979	6.56818	5.87838	164.595	0.00230741		0.93617	0.894979	0	0	0	0
29	0.956	0.93617	0.894979	31.5028	28.1943	817.635	0.00836335		0.93617	0.894979	0	0	0	0
30	0.956	0.93617	0.894979	43.9978	39.3771	1181.31	0.00882703		0.93617	0.894979	0	0	0	0
31	0.956	0.93617	0.894979	49.336	44.1547	1368.79	0.00747997		0.93617	0.894979	0	0	0	0
32	0.956	0.93617	0.894979	45.4818	40.7052	1302.57	0.00521106		0.93617	0.894979	2.82707	2.53016	80.9653	0.0705874
33	0.956	0.93617	0.894979	41.113	36.7953	1214.24	0.00355975		0.93617	0.894979	7.98413	7.14563	235.806	0.178256
34	0.956	0.93617	0.894979	38.298	34.2759	1165.38	0.00250593		0.93617	0.894979	7.20747	6.45053	219.318	0.143887
35	0.956	0.93617	0.894979	40.1324	35.9176	1257.12	0.00198445		0.93617	0.894979	6.12013	5.47739	191.709	0.109251
36	0.956	0.892545	0.853273	47.1414	40.2245	1448.08	0.00167948		0.93617	0.894979	6.18227	5.533	199.188	0.0986817
37	0.956	0.892545	0.853273	42.626	36.3716	1345.75	0.00114762		0.93617	0.894979	5.592	5.00472	185.175	0.0798142
38	0.956	0.848919	0.811567	41.2342	33.4643	1271.64	0.000797943		0.93617	0.894979	5.2192	4.67107	177.501	0.0666103
39	0.956	0.802111	0.766818	37	28.3723	1106.52	0.000511253		0.932987	0.891936	4.90853	4.3781	170.746	0.0558257
40	0.956	0.758485	0.725112	43.8025	31.7617	1270.47	0.000432513		0.932987	0.891936	4.50467	4.01787	160.715	0.045811
41	0.956	0.755302	0.722069	32.886	23.7459	973.583	0.000244363		0.929804	0.888893	4.03867	3.58994	147.188	0.0366003
42	0.956	0.668051	0.638657	37.1825	23.7468	997.367	0.000184674		0.929804	0.888893	3.5416	3.1481	132.22	0.0286993
43	0.956	0.664868	0.635614	29.4258	18.7034	804.248	0.000109919		0.926621	0.88585	3.23093	2.86212	123.071	0.0233311
44	0.956	0.664868	0.635614	29.8282	18.9592	834.206	8.42025e-05		0.926621	0.88585	2.7028	2.39428	105.348	0.017452
45	0.956	0.658502	0.629528	30.8604	19.4275	874.237	6.52038e-05		0.920255	0.879764	1.92613	1.69454	76.2544	0.0110445
46	0.956	0.655319	0.626485	25.8143	16.1723	743.924	4.10185e-05		0.917072	0.876721	1.864	1.63421	75.1736	0.00952416
47	0.956	0.611694	0.584779	24.5271	14.3429	674.118	2.74915e-05		0.917072	0.876721	1.33587	1.17118	55.0456	0.00610335
48	0.956	0.524443	0.501367	27.0657	13.5698	651.353	1.96557e-05		0.917072	0.876721	1.08733	0.953288	45.7578	0.00444214
49	0.956	0.518077	0.495281	25.339	12.5499	614.947	1.37375e-05		0.910706	0.870635	0.932	0.811432	39.7602	0.00338099
50	0.956	0.474451	0.453575	24.1977	10.9755	548.774	9.07908e-06		0.910706	0.870635	0.714533	0.622098	31.1049	0.0023178
51	0.956	0.468085	0.447489	24.4044	10.9207	556.956	6.82687e-06		0.846173	0.808941	0.798857	0.646229	32.9577	0.00215292
52	0.956	0.468085	0.447489	21.3704	9.56303	497.277	4.51771e-06		0.846173	0.808941	0.832143	0.673155	35.0041	0.0020053
53	0.956	0.380834	0.364077	25.7203	9.36416	496.301	3.34306e-06		0.788006	0.753333	0.537692	0.405062	21.4683	0.00107897
54	0.956	0.380834	0.364077	23.4636	8.54257	461.299	2.30471e-06		0.700755	0.669921	0.324174	0.217171	11.7272	0.000517268
55	0.956	0.334026	0.319328	30.1704	9.63427	529.885	1.96426e-06		0.697572	0.666878	0.486261	0.324277	17.8352	0.000690644
56	0.956	0.334026	0.319328	27.2971	8.71673	488.137	1.34303e-06		0.581237	0.555662	0.441474	0.24531	13.7374	0.000467174
57	0.956	0.334026	0.319328	24.8251	7.92736	451.86	9.23025e-07		0.435818	0.416642	0.932	0.388311	22.1337	0.000661251
58	0.956	0.330843	0.316285	19.4556	6.15352	356.904	5.41453e-07		0.287217	0.274579	0.517778	0.142171	8.24593	0.000216482
59	0.956	0.243591	0.232873	14.4473	3.3644	198.5	2.23716e-07		0.258133	0.246775	0.466	0.114997	6.78484	0.000156575
60	0.956	0.1936	0.185082	17.4739	3.2341	194.046	1.62516e-07		0.222684	0.212886	0.665714	0.141721	8.50326	0.000172542
61	0.956	0.187234	0.178996	26.419	4.72889	288.462	1.79578e-07		0.15815	0.151192	0.5592	0.0845464	5.15733	9.20406e-05
62	0.956	0.184051	0.175953	23.7874	4.18546	259.498	1.20113e-07		0.154967	0.148149	0.3728	0.0552299	3.42425	5.37629e-05
63	0.956	0.184051	0.175953	20.3255	3.57633	225.309	7.75599e-08		0.0968	0.0925408	0.621333	0.0574987	3.62242	5.00485e-05
64	0.956	0.140426	0.134247	11.6507	1.56406	100.1	2.56334e-08		0.0968	0.0925408	0.621333	0.0574987	3.67992	4.47523e-05
65	0.956	0.0968	0.0925408	13.2398	1.22523	79.6397	1.51747e-08		0.0968	0.0925408	0.310667	0.0287493	1.86871	2.00083e-05
66	0.956	0.0968	0.0925408	16.3095	1.50929	99.6133	1.41263e-08		0.0968	0.0925408	0	0	0	0
67	0.956	0.0968	0.0925408	23.1025	2.13793	143.241	1.51217e-08		0.0968	0.0925408	0	0	0	0
68	0.956	0.0968	0.0925408	4.74662	0.439256	29.8694	2.34789e-09		0.0677163	0.0647368	0	0	0	0
69	0.956	0.0499915	0.0477919	13.1723	0.629528	43.4374	2.54289e-09		0.00636596	0.00608586	0	0	0	0
70	0.956	0.0499915	0.0477919	9.76404	0.466642	32.6649	1.42446e-09		0.00636596	0.00608586	0	0	0	0
71	0.956	0.0499915	0.0477919	11.9813	0.572607	40.6551	1.32092e-09		0.00636596	0.00608586	0	0	0	0
72	0.956	0.0499915	0.0477919	5.93633	0.283708	20.427	4.94587e-10		0.00636596	0.00608586	0	0	0	0
73	0.956	0.0499915	0.0477919	16.191	0.773799	56.4873	1.01941e-09		0.00636596	0.00608586	0	0	0	0
74	0.956	0.0499915	0.0477919	25.191	1.20393	89.0905	1.1986e-09		0.00636596	0.00608586	0	0	0	0
75	0.956	0.0499915	0.0477919	29.0899	1.39026	104.269	1.04598e-09		0.00636596	0.00608586	0	0	0	0
76	0.956	0.0468085	0.0447489	19.068	0.853273	64.8487	4.85141e-10		0.00318298	0.00304293	0	0	0	0
77	0.956	0.0468085	0.0447489	23.252	1.0405	80.1187	4.4707e-10		0.00318298	0.00304293	0	0	0	0
78	0.956	0.0468085	0.0447489	25.32	1.13304	88.3774	3.67901e-10		0.00318298	0.00304293	0	0	0	0
79	0.956	0.0468085	0.0447489	18.98	0.849335	67.0974	2.08409e-10		0.00318298	0.00304293	0	0	0	0
80	0.956	0.0468085	0.0447489	17.272	0.772904	61.8323	1.43323e-10		0.00318298	0.00304293	0	0	0	0
81	0.956	0.0468085	0.0447489	14.408	0.644743	52.2242	9.035e-11		0.00318298	0.00304293	0	0	0	0
82	0.956	0.0468085	0.0447489	16.456	0.736388	60.3839	7.79832e-11		0.00318298	0.00304293	0	0	0	0
83	0.956	0.0468085	0.0447489	14.932	0.668191	55.4599	5.34746e-11		0.00318298	0.00304293	0	0	0	0
84	0.956	0.0468085	0.0447489	13.34	0.596951	50.1439	3.61025e-11		0.00318298	0.00304293	0	0	0	0
85	0.956	0.0468085	0.0447489	1.612	0.0721353	6.1315	3.29685e-12		0.00318298	0.00304293	0	0	0	0
86	0.956	0.00318298	0.00304293	0	0	0	0		0.00318298	0.00304293	0	0	0	0
87	0.956	0	0	0	0	0	0		0	0	0	0	0	0
					991.33	35210.1	1					67.6716	2648.2	1
											GRR	80.4068
				K0	991.33						R0	67.6716
				Tk	35.518						T	39.133
				Km Euler eq.	0.280104						rm Euler eq.	0.11185
				Km = lnK0/Tk	0.194241						rm = lnR0/T	0.107701
											λ	1.11834

## Sheet: Campyl stage specific predation
	x = age	j = stage (N1 nymphs, N2, N3, N4, N5, females, males)
	Cxj
x	Cx N1	Cx N2	Cx N3	Cx N4	Cx N5	Cx female	Cx male
0
1
2
3
4
5
6
7
8
9
10
11	0
12	3.53191
13	4.28261
14	2.84783	0
15	3.48485	8.91667
16	0.714286	10.2895
17	0	6.04444	0
18		7.11111	20.1481
19		6.75	13.3659	0
20		0	19.0769	24.6
21			7.63636	27.0606
22			24	23.6047	0
23			0	27	71.5
24				19.5789	60.76
25				30	56.3333
26				0	35.1364
27					18.75
28					10.3214	0	0
29					14.7273	38.9	12.35
30					0	46.15	14.5
31						51.75	16.25
32						47.6	16.45
33						43	15.25
34						40.1	13.6
35						42.05	13.85
36						50.1053	8.55
37						44.9474	12.4
38						43.5556	12.6
39						39	12.4737
40						46.5625	11.9474
41						34.5	13.2222
42						39.3571	14
43						30.7143	14.8824
44						31.4286	11.7647
45						32.4286	10.8
46						26.7857	12.5
47						25.2308	15.5714
48						28.9091	7.21429
49						26.1818	14.75
50						25.2	12.75
51						25.2	13.5
52						22.2	10
53						26.625	15.8
54						24.5	12.1
55						32	10.6667
56						28.8571	10.6667
57						26.1429	10.7778
58						20.2857	9.5
59						15.2	8
60						18	12.6667
61						28	4.75
62						24.25	15.3333
63						21	8
64						11.3333	16
65						12.5	20
66						17	10
67						24.5	10.3333
68						4.5	7
69						14	7.5
70						9	15
71						13	5
72						6	5.5
73						16	17.5
74						25	26.5
75						31	16
76						19	20
77						24	13
78						26	16
79						20	5
80						17	21
81						14	20
82						17	9
83						15	14
84						13	18
85						1	10
86						0	0
87
88
89
90
