# Supplementary material for: The pest kill rate of thirteen natural enemies as aggregate evaluation criterion of their biological control potential of Tutaabsoluta
Source: Sci Rep. 2021 May 24;11:10756. doi: 10.1038/s41598-021-90034-8 (PMC8144571; doi:10.1038/s41598-021-90034-8)
Supplement: Supplementary file 3 — Supplementary Information 3. [file 41598_2021_90034_MOESM3_ESM.xlsx]

## Sheet: Dineulophus introduction
Dineulophus phtorimaeae
Lifetable data were obtained from:
Luna MG, Wada V, Sánchez NE. 2010. Biology of Dineulophus phtorimaeae (Hymenoptera: Eulophidae),
and field interaction with Pseudapanteles dignus (Hymenoptera: Braconidae), larval parasitoids of Tuta absoluta (Lepidoptera: Gelechiidae) in tomato. Annals of the Entomological Society of America 106: 936-942.
Savino, V., Coviella, C. E., & Luna, M. G. (2012). Reproductive biology and functional response of Dineulophus phtorimaeae a natural enemy of the tomato moth, Tuta absoluta. Journal of Insect Science, 12, 1–14.
Additional raw data presented in this Excel file were provided my M.G. Luna
Experiments and rearing: 25 ± 2° C, 16 hour day-length, and 70 ± 10% relative humidity
Parasitoids had access to honey and water
Immature development time, survival and sex ratio
Egg development time 36 hours estimated with data from related species
Average immature development time (egg development time not included) is 11.17 ± 0.60 d, and is the same for both sexes
Immature mortality estimated as 20%; no data available
sex ratio is 50% females

## Sheet: Dineulophus kill rate
	AGE	AGE-SPECIFIC SURVIVAL			KILL RATE					LIFE TABLE
	x	preimaginal survival	adult survival	lx	kx	lx kx	lx kx x	e-(kmx)lxkx		mx	lx mx	lx mx x	e-(rmx)lxmx
	0	1	1	1	0	0	0	0		0	0	0	0
	1	1	1	1	0	0	0	0		0	0	0	0
	2	1	1	1	0	0	0	0		0	0	0	0
	3	1	1	1	0	0	0	0		0	0	0	0
	4	1	1	1	0	0	0	0		0	0	0	0
	5	1	1	1	0	0	0	0		0	0	0	0
	6	1	1	1	0	0	0	0		0	0	0	0
	7	1	1	1	0	0	0	0		0	0	0	0
	8	1	1	1	0	0	0	0		0	0	0	0
	9	1	1	1	0	0	0	0		0	0	0	0
	10	1	1	1	0	0	0	0		0	0	0	0
	11	1	1	1	0	0	0	0		0	0	0	0
	12	1	1	1	0	0	0	0		0	0	0	0
	13	0.8	1	0.8	0	0	0	0		0	0	0	0
	14	0.8	1	0.8	0	0	0	0		0	0	0	0
	15	0.8	1	0.8	0	0	0	0		0	0	0	0
	16	0.8	1	0.8	0	0	0	0		0	0	0	0
	17	0.8	1	0.8	0.111111	0.0888889	1.51111	0.0442856		0.0555556	0.0444444	0.755556	0.0603324
	18	0.8	1	0.8	0.333333	0.266667	4.8	0.127522		0.166667	0.133333	2.4	0.184281
	19	0.8	1	0.8	0.666667	0.533333	10.1333	0.244802		0.111111	0.0888889	1.68889	0.125082
	20	0.8	0.888889	0.711111	0.125	0.0888889	1.77778	0.039162		0	0	0	0
	21	0.8	0.888889	0.711111	0.25	0.177778	3.73333	0.0751789		0.0625	0.0444444	0.933333	0.0648309
	22	0.8	0.888889	0.711111	0.25	0.177778	3.91111	0.0721601		0.0625	0.0444444	0.977778	0.066007
	23	0.8	0.666667	0.533333	0.333333	0.177778	4.08889	0.0692625		0.0833333	0.0444444	1.02222	0.0672044
	24	0.8	0.555556	0.444444	0	0	0	0		0	0	0	0
	25	0.8	0.555556	0.444444	0.8	0.355556	8.88889	0.127623		0.3	0.133333	3.33333	0.208994
	26	0.8	0.444444	0.355556	0	0	0	0		0	0	0	0
	27	0.8	0.333333	0.266667	1.33333	0.355556	9.6	0.117579		0	0	0	0
	28	0.8	0.222222	0.177778	1	0.177778	4.97778	0.056429		0.5	0.0888889	2.48889	0.147051
	29	0.8	0.222222	0.177778	0	0	0	0		0	0	0	0
	30	0.8	0.111111	0.0888889	1	0.0888889	2.66667	0.0259941		0.5	0.0444444	1.33333	0.0762171
	31	0.8	0.111111	0.0888889	0	0	0	0		0	0	0	0
	32	0.8	0	0	0	0	0	0		0	0	0	0
						2.48889	56.0889	0.999999			0.666667	14.9333	1
										GRR	1.84167
					K0	2.48889				R0	0.666667
					Tk	22.5357				T	22.4
					Km Euler eq.	0.040984				rm Euler eq.	-0.0179782
					Km = lnK0/Tk	0.0404618				rm = lnR0/T	-0.0181011
										λ	0.982182

## Sheet: Adult development
Number of hosts parasitized and killed by feeding
	Number of hosts parasitized											Number of hosts killed by feeding											Number of hosts parasitized + killed by feeding
		Replicate											Replicate											Replicate
		1	2	3	6	8	9	22	22bis	23			1	2	3	6	8	9	22	22bis	23			1	2	3	6	8	9	22	22bis	23
	day 1	0	0	0	0	0	0	0	0	0		day 1	0	0	0	0	0	0	0	0	0		day 1	0	0	0	0	0	0	0	0	0
	2	0	0	0	0	0	0	0	0	0		2	0	0	0	0	0	0	0	0	0		2	0	0	0	0	0	0	0	0	0
	3	0	0	0	0	0	0	0	0	0		3	0	0	0	0	0	0	0	0	0		3	0	0	0	0	0	0	0	0	0
	4	0	1	0	0	0	0	0	0	0		4	0	0	0	0	0	0	0	0	0		4	0	1	0	0	0	0	0	0	0
	5	3	0	0	0	0	0	0	0	0		5	0	0	0	0	0	0	0	1	0		5	3	0	0	0	0	0	0	0	0
	6	0	1	0	0	0	0	0	1	0		6	0	0	0	0	0	0	3	1	0		6	0	1	0	0	0	0	3	2	0
	7	0	0	0	0	0	0		0	0		7	0	0	0	0	0	0		0	0		7	0	0	0	0	0	0		1	0
	8	0	0	0	0	0	0		0	1		8	0	1	0	0	0	0		0	0		8	0	1	0	0	0	0		0	1
	9	1	0	0	0	0	0		0	0		9	0	0	0	0		0		1	0		9	1	0	0	0	0	0		1	0
	10	0	0	0	0	1	0					10	0	0	1	0		0					10	0	0	1	0	1	0
	11	0	0	0	0		0					11	0	0	0	0		0					11	0	0	0	0		0
	12	0	0	3	0		0					12	0	0	0	0		1					12	0	0	3	0		1
	13		0	0	0		0					13		0	0	0		0					13		0	0	0		0
	14			0	0		0					14			1	1		2					14			1	1		2
	15			2	0							15			0	0							15			2	0
	16			0	0							16			0	0							16			0	0
	17			1								17			0								17			1
	18			0								18			0								18			0
		4	2	6	0	1	0	0	1	1	15		0	1	2	1	0	3	3	3	0	13		4	3	8	1	1	3	3	4	1	28
		15 eggs / 9 females = 1,67 eggs/female											13 killed by feeding / 9 females = 1,44 killed/female											28 hosts killed by egg laying and host feeding / 9 females = 3,11 killed / female
		15 eggs / 107 days = 0,14 eggs/day											13 killed / 107 days = 0,12 killed per day											28 killed / 107 days = 0,26 killed per day
adult life span was 11.73 ± 0.92 d for females and 8.78 ± 0.93 d for males
