# Supplementary material for: The pest kill rate of thirteen natural enemies as aggregate evaluation criterion of their biological control potential of Tutaabsoluta
Source: Sci Rep. 2021 May 24;11:10756. doi: 10.1038/s41598-021-90034-8 (PMC8144571; doi:10.1038/s41598-021-90034-8)
Supplement: Supplementary file 4 — Supplementary Information 4. [file 41598_2021_90034_MOESM4_ESM.xlsx]

## Sheet: Dolichogenidea introduction
Dolichogenidea (Apanteles) gelechiidivoris
Publication used for obtaining lifetable data:
Osa Aigbedion-Atalor, P., Abuelgasim Mohamed, S., Hill, M.P., Zalucki, M.P., Azrag, A.G.A., Srinivasan, R., Ekesi, S., Host stage preference and performance of Dolichogenidea gelechiidivoris (Hymenoptera: Braconidae),
a candidate for classical biological control of Tuta absoluta in Africa, Biological Control (2020), doi: https://doi.org/10.1016/j.biocontrol.2020.104215
Additional raw data presented in this Excel file were provided by P. Osa Aigbedion-Atalor
Experimental conditions: 26 +/- 4 C, 60 +/- 5 % RH, photoperiod 12:12 L:D
Immature development
Immature mortality: 193 immatures died during development, 1976 developed into adults; immature mortality is 8,9%, immature survival is 91,1%; N=2169 parasitized Tuta larvae at the start
Development of egg+larval+cocoon stage until emergence of males is 21.12 days (N=48)
Development of egg+larval+cocoon stage until emergence of females is 23,52 days (N=83)
Sex ratio of emerging adults is 83/131 females, is 63,4% females
Adult stage
average lifespan of females is 223/31 = 7,2 days
average # eggs per female 883/31 = 28,5
avg # eggs per female per day is 28,,5/7,2 = 3,96

## Sheet: Dolichogenidea kill rate
	AGE	AGE-SPECIFIC SURVIVAL			KILL RATE					LIFE TABLE
	x	preimaginal survival	adult survival	lx	kx	lx kx	lx kx x	e-(kmx)lxkx		mx	lx mx	lx mx x	e-(rmx)lxmx
	0	1	1	1	0	0	0	0		0	0	0	0
	1	1	1	1	0	0	0	0		0	0	0	0
	2	1	1	1	0	0	0	0		0	0	0	0
	3	1	1	1	0	0	0	0		0	0	0	0
	4	1	1	1	0	0	0	0		0	0	0	0
	5	1	1	1	0	0	0	0		0	0	0	0
	6	1	1	1	0	0	0	0		0	0	0	0
	7	1	1	1	0	0	0	0		0	0	0	0
	8	1	1	1	0	0	0	0		0	0	0	0
	9	1	1	1	0	0	0	0		0	0	0	0
	10	1	1	1	0	0	0	0		0	0	0	0
	11	1	1	1	0	0	0	0		0	0	0	0
	12	1	1	1	0	0	0	0		0	0	0	0
	13	1	1	1	0	0	0	0		0	0	0	0
	14	1	1	1	0	0	0	0		0	0	0	0
	15	1	1	1	0	0	0	0		0	0	0	0
	16	1	1	1	0	0	0	0		0	0	0	0
	17	1	1	1	0	0	0	0		0	0	0	0
	18	1	1	1	0	0	0	0		0	0	0	0
	19	1	1	1	0	0	0	0		0	0	0	0
	20	1	1	1	0	0	0	0		0	0	0	0
	21	1	1	1	0	0	0	0		0	0	0	0
	22	1	1	1	0	0	0	0		0	0	0	0
	23	1	1	1	0	0	0	0		0	0	0	0
	24	0.911019	1	0.911019	0	0	0	0		0	0	0	0
	25	0.911019	1	0.911019	6.19355	5.64244	141.061	0.288397		3.92671	3.57731	89.4327	0.278485
	26	0.911019	0.870968	0.793468	5.88889	4.67265	121.489	0.212045		3.73356	2.96246	77.0239	0.208232
	27	0.911019	0.806452	0.734693	5.84	4.29061	115.846	0.172872		3.70256	2.72024	73.4466	0.172644
	28	0.911019	0.774194	0.705305	4.41667	3.1151	87.2227	0.111434		2.80017	1.97497	55.2992	0.113176
	29	0.911019	0.741935	0.675917	4.82609	3.26204	94.599	0.103604		3.05974	2.06813	59.9758	0.107009
	30	0.911019	0.548387	0.499591	3.88235	1.93959	58.1877	0.0546938		2.46141	1.2297	36.891	0.0574504
	31	0.911019	0.548387	0.499591	1.88235	0.940407	29.1526	0.0235443		1.19341	0.596218	18.4828	0.0251506
	32	0.911019	0.354839	0.323265	1.09091	0.352652	11.2849	0.00783894		0.691636	0.223582	7.15461	0.00851589
	33	0.911019	0.290323	0.264489	1.22222	0.323265	10.6677	0.00637984		0.774889	0.20495	6.76335	0.00704841
	34	0.911019	0.225806	0.205714	1	0.205714	6.99427	0.00360459		0.634	0.130423	4.43437	0.00404992
	35	0.911019	0.225806	0.205714	1.42857	0.293877	10.2857	0.00457192		0.905714	0.186318	6.52113	0.00522394
	36	0.911019	0.16129	0.146939	2.8	0.411428	14.8114	0.00568287		1.7752	0.260845	9.39043	0.00660353
	37	0.911019	0.0967742	0.0881631	3	0.264489	9.78611	0.00324357		1.902	0.167686	6.20439	0.00383301
	38	0.911019	0.0967742	0.0881631	0.666667	0.0587754	2.23347	0.000639958		0.422667	0.0372636	1.41602	0.000769091
	39	0.911019	0.0645161	0.0587754	1.5	0.0881631	3.43836	0.000852283		0.951	0.0558954	2.17992	0.00104164
	40	0.911019	0.0645161	0.0587754	0	0	0	0		0	0	0	0
	41	0.911019	0.0322581	0.0293877	0	0	0	0		0	0	0	0
	42	0.911019	0.0322581	0.0293877	3	0.0881631	3.70285	0.000596495		1.902	0.0558954	2.34761	0.000766775
	43	0.911019	0	0	0	0	0	0		0	0	0	0
						25.9493	720.763	1			16.4519	456.964	1
										GRR	30.8367
					K0	25.9493				R0	16.4519
					Tk	27.7758				T	27.7758
					Km Euler eq.	0.118949				rm Euler eq.	0.10212
					Km = lnK0/Tk	0.11723				rm = lnR0/T	0.100823
										λ	1.10752

## Sheet: Immature development
Immature development
Immature mortality: 193 immatures died during development, 1976 developed into adults; immature mortality is 8,9%, immature survival is 91,1%; N=2169 parasitized Tuta larvae at the start
Development of egg+larval+cocoon stage until emergence of males is 21.12 days (N=48)
Development of egg+larval+cocoon stage until emergence of females is 23,52 days (N=83)
Sex ratio of emerging adults is 83/131 females, is 63,4% females
Development of L1 larvae parasitized by females of Dolichogenidea gelechiidivoris
	# of	adult	emergence
day	cocoons	male	female
1
2
3
4
5
6
7
8	13
9
10
11	47
12	37
13	27
14
15	7
16		1	1
17		1	4
18		2
19		8	3
20		6	7
21		18	4
22			5
23		1	5
24		3	17
25		8	15
26			18
27			1
28			3
29
30
31
	131	48	83

## Sheet: Adult development
Adult stage
average lifespan of females is 223/31 = 7,2 days
average # eggs per female 883/31 = 28,5
avg # eggs per female per day is 28,,5/7,2 = 3,96
Number of larvae parasitized per day by females of Dolichogenidea gelechiidivoris; 20 L1 larvae were offered to each couple each day, after exposure of 24 hrs, larvae were dissected and parasitoid eggs counted
	Replicate
Days	R2	R3	R4	R5	R6	R7	R8	R9	R10	R11	R12	R13	R14	R15	R16	R17	R18	R19	R20	R21	R22	R23	R24	R25	R27	R28	R29	R30	R31	R32	R33		Days
0	0	0	0	0	0	0	0	0	0	0	0	0	0	0	0	0	0	0	0	0	0	0	0	0	0	0	0	0	0	0	0		0
1	7	5	3	1	11	6	7	9	6	12	7	15	10	1	11	4	7	11	5	2	0	6	9	5	8	0	2	8	0	3	11		1
2	8	7	3	7		F Dead	9	9	8	7	10	12	4	F Dead	2	2	0	0	1	3	5	1	17	5	7	5	F Dead	1	2	7	17		2
3	9	9	7	8	10		4	F Dead	7	4	9	5	4		0	F Dead	2	5	3	0	12	1	14	6	F Dead	19		0	0	7	1		3
4	F Dead	4	7	9	6		3		3	5	5	4	0		0		11	4	17	2	1	0	5	7		4		4	1	3	1		4
5		0	2	2	4		6		9	17	3	3	4		0		2	0	5	4	1	F Dead	17	3		17		4	3	0	5		5
6		F Dead	7	6	F Dead		2		5	9	7	2	2		0		F Dead	0	2	0	0		F Dead	F Dead		9		6	7	2	F Dead		6
7			0	0			3		0	0	4	0	0		1			3	4	0	1					0		2	12	2			7
8			F Dead	0			9		F Dead	F Dead	0	0	0		0			0	2	0	0					F Dead		F Dead	1	F Dead			8
9				0			1				0	0	0		1			F Dead	0	1	F Dead								8				9
10				F Dead			0				0	F Dead	1		0				4	0									2				10
11							2				0		0		1				1	0									6				11
12							7				0		F Dead		F Dead				5	0									2				12
13							F Dead				F Dead								6	2									1				13
14																			2	0									0				14
15																			0	F Dead									3				15
16																			0										0				16
17																			F Dead										0				17
18																													3				18
19																													F Dead				19
Lifespan	3	5	7	9	5	2	12	3	7	7	12	9	11	2	12	3	5	8	16	14	8	4	5	5	3	7	2	7	19	7	5	224
female																												average lifespan of females is 223/31 = 7,2
# eggs laid	24	25	29	33	31	6	53	18	38	54	45	41	25	1	16	6	22	23	57	14	20	8	62	26	15	54	2	25	51	24	35	883
																												average # eggs per female 883/31 = 28,5
																												avg # eggs per female per day is 28,,5/7,2 = 3,96
The females of replicate R1 and R26 escaped from the cage
F Dead = female found dead
