# Supplementary material for: The pest kill rate of thirteen natural enemies as aggregate evaluation criterion of their biological control potential of Tutaabsoluta
Source: Sci Rep. 2021 May 24;11:10756. doi: 10.1038/s41598-021-90034-8 (PMC8144571; doi:10.1038/s41598-021-90034-8)
Supplement: Supplementary file 5 — Supplementary Information 5. [file 41598_2021_90034_MOESM5_ESM.xlsx]

## Sheet: Engytatus varians introduction
Engytatus varians
Publication used for obtaining lifetable data:
van Lenteren, J.C., Bueno, V.H..P., Burgio, G., Lanzoni, A., Montes, F.C., Silva, D.B., de Jong, P.W., Hemerik, L. 2019. Pest kill rate as aggregate evaluation criterion to rank biological control agents: a case study with Neotropical predators of Tuta absoluta on tomato. Bulletin of Entomological Research 109, 812-820. doi:10.1017/S0007485319000130
All raw data about immature development, immature survival, sex ratio, adult lifespan, fertility and predation per stage can be found in the above mentioned paper
Experimental conditions: 24 ± 1°C, 70 ± 10% RH and 12:12 L:D

## Sheet: Engytatus varians kill rate
AGE	AGE SPECIFIC SURVIVAL			KILL RATE							LIFE TABLE
x	lx eggs	lx nymphs and adults	lx	kx	lx kx	lx kx x	e-(kmx)lxkx		lx nymphs and adults	lx	mx	lx mx	lx mx x	e-(rmx)lxmx
0	1	1	1	0	0	0	0		1	1	0	0	0	0
1	1	1	1	0	0	0	0		1	1	0	0	0	0
2	1	1	1	0	0	0	0		1	1	0	0	0	0
3	1	1	1	0	0	0	0		1	1	0	0	0	0
4	1	1	1	0	0	0	0		1	1	0	0	0	0
5	1	1	1	0	0	0	0		1	1	0	0	0	0
6	1	1	1	0	0	0	0		1	1	0	0	0	0
7	1	1	1	0	0	0	0		1	1	0	0	0	0
8	1	1	1	0	0	0	0		1	1	0	0	0	0
9	1	1	1	0	0	0	0		1	1	0	0	0	0
10	1	1	1	0	0	0	0		1	1	0	0	0	0
11	1	1	1	0	0	0	0		1	1	0	0	0	0
12	0.916667	1	0.916667	4.28889	3.93148	47.1778	0.115404		1	0.916667	0	0	0	0
13	0.916667	1	0.916667	5.82222	5.33704	69.3815	0.116754		1	0.916667	0	0	0	0
14	0.916667	1	0.916667	4.04444	3.70741	51.9037	0.0604429		1	0.916667	0	0	0	0
15	0.916667	1	0.916667	8.82222	8.08704	121.306	0.0982585		1	0.916667	0	0	0	0
16	0.916667	0.955556	0.875926	8.74419	7.65926	122.548	0.0693542		0.955556	0.875926	0	0	0	0
17	0.916667	0.955556	0.875926	14.1163	12.3648	210.202	0.0834409		0.955556	0.875926	0	0	0	0
18	0.916667	0.955556	0.875926	18.9535	16.6019	298.833	0.0834936		0.955556	0.875926	0	0	0	0
19	0.916667	0.955556	0.875926	17.5814	15.4	292.6	0.0577196		0.955556	0.875926	0	0	0	0
20	0.916667	0.955556	0.875926	24.0233	21.0426	420.852	0.0587769		0.955556	0.875926	0	0	0	0
21	0.916667	0.955556	0.875926	30.3488	26.5833	558.25	0.0553379		0.955556	0.875926	0	0	0	0
22	0.916667	0.955556	0.875926	29.0233	25.4222	559.289	0.0394395		0.955556	0.875926	0	0	0	0
23	0.916667	0.955556	0.875926	42.5116	37.237	856.452	0.0430525		0.955556	0.875926	0	0	0	0
24	0.916667	0.955556	0.875926	59.907	52.4741	1259.38	0.0452141		0.955556	0.875926	0	0	0	0
25	0.916667	0.955556	0.875926	51.0698	44.7333	1118.33	0.0287254		0.955556	0.875926	0	0	0	0
26	0.916667	0.955556	0.875926	35.4651	31.0648	807.685	0.0148665		0.955556	0.875926	0	0	0	0
27	0.916667	0.933333	0.855556	19.9048	17.0296	459.8	0.00607366		0.933333	0.855556	0	0	0	0
28	0.916667	0.933333	0.855556	11.9286	10.2056	285.756	0.00271261		0.933333	0.855556	0	0	0	0
29	0.916667	0.933333	0.855556	17.8185	15.2447	442.096	0.00301977		0.933333	0.855556	0	0	0	0
30	0.916667	0.933333	0.855556	36.1643	30.9406	928.217	0.00456762		0.933333	0.855556	0	0	0	0
31	0.916667	0.933333	0.855556	46.525	39.8047	1233.95	0.00437927		0.933333	0.855556	0	0	0	0
32	0.916667	0.933333	0.855556	40.7	34.8211	1114.28	0.00285506		0.933333	0.855556	0.416667	0.356481	11.4074	0.0155862
33	0.916667	0.933333	0.855556	40	34.2222	1129.33	0.00209115		0.933333	0.855556	5.63333	4.81963	159.048	0.191091
34	0.916667	0.933333	0.855556	33.2	28.4044	965.751	0.00129351		0.933333	0.855556	5.3	4.53444	154.171	0.163032
35	0.916667	0.91	0.834167	35.2308	29.3883	1028.59	0.000997386		0.933333	0.855556	4.68333	4.00685	140.24	0.130639
36	0.916667	0.77	0.705833	31.1818	22.0092	792.33	0.000556669		0.863333	0.791389	4.4	3.48211	125.356	0.102952
37	0.916667	0.653333	0.598889	30.4286	18.2233	674.263	0.0003435		0.793333	0.727222	3.9	2.83617	104.938	0.0760406
38	0.916667	0.653333	0.598889	32.1071	19.2286	730.687	0.000270117		0.793333	0.727222	3.93333	2.86041	108.695	0.0695447
39	0.916667	0.583333	0.534722	29.84	15.9561	622.288	0.000167046		0.793333	0.727222	3.11667	2.26651	88.3939	0.0499707
40	0.916667	0.583333	0.534722	32.56	17.4106	696.422	0.00013584		0.793333	0.727222	2.83333	2.06046	82.4185	0.041195
41	0.916667	0.536667	0.491944	26.8261	13.1969	541.075	7.67351e-05		0.793333	0.727222	2.76667	2.01198	82.4912	0.0364776
42	0.916667	0.513333	0.470556	31.1818	14.6728	616.257	6.35826e-05		0.77	0.705833	2.41667	1.70576	71.6421	0.0280442
43	0.916667	0.513333	0.470556	25.6818	12.0847	519.643	3.90273e-05		0.77	0.705833	2.21667	1.5646	67.2777	0.0233264
44	0.916667	0.466667	0.427778	25	10.6944	470.556	2.57392e-05		0.723333	0.663056	2.2	1.45872	64.1838	0.0197215
45	0.916667	0.466667	0.427778	26.65	11.4003	513.012	2.04483e-05		0.723333	0.663056	1.7	1.12719	50.7238	0.0138194
46	0.916667	0.396667	0.363611	19.8235	7.20806	331.571	9.63531e-06		0.723333	0.663056	1.36667	0.906176	41.6841	0.0100745
47	0.916667	0.326667	0.299444	22.9286	6.86583	322.694	6.83984e-06		0.676667	0.620278	1.21667	0.754671	35.4696	0.00760837
48	0.916667	0.28	0.256667	23.0833	5.92472	284.387	4.39872e-06		0.653333	0.598889	1.08333	0.648796	31.1422	0.0059315
49	0.916667	0.233333	0.213889	22.7	4.85528	237.909	2.68644e-06		0.653333	0.598889	0.666667	0.399259	19.5637	0.00331004
50	0.916667	0.21	0.1925	21.7778	4.19222	209.611	1.72867e-06		0.63	0.5775	0.7	0.40425	20.2125	0.00303914
51	0.916667	0.186667	0.171111	15.125	2.58806	131.991	7.95331e-07		0.606667	0.556111	0.533333	0.296593	15.1262	0.00202201
52	0.916667	0.163333	0.149722	20	2.99444	155.711	6.85798e-07		0.583333	0.534722	0.5	0.267361	13.9028	0.00165288
53	0.916667	0.116667	0.106944	22.2	2.37417	125.831	4.05225e-07		0.536667	0.491944	0.483333	0.237773	12.602	0.001333
54	0.916667	0.116667	0.106944	14.4	1.54	83.16	1.9589e-07		0.536667	0.491944	0.616667	0.303366	16.3818	0.00154225
55	0.916667	0.116667	0.106944	7	0.748611	41.1736	7.09663e-08		0.521111	0.477685	0.37931	0.181191	9.9655	0.000835308
56	0.916667	0.07	0.0641667	4.66667	0.299444	16.7689	2.11552e-08		0.497778	0.456296	0.258621	0.118008	6.60843	0.000493335
57	0.916667	0.0233333	0.0213889	9	0.1925	10.9725	1.01353e-08		0.474444	0.434907	0.206897	0.0899808	5.12891	0.000341118
58	0.916667	0.0233333	0.0213889	31	0.663056	38.4572	2.60173e-08		0.412222	0.37787	0.08	0.0302296	1.75332	0.000103922
59	0.916667	0.0233333	0.0213889	11	0.235278	13.8814	6.88016e-09		0.334444	0.306574	0.15	0.0459861	2.71318	0.000143359
60	0.916667	0.0233333	0.0213889	5	0.106944	6.41667	2.33067e-09		0.272222	0.249537	0.09375	0.0233941	1.40365	6.61342e-05
61	0.916667	0.0233333	0.0213889	10	0.213889	13.0472	3.47389e-09		0.163333	0.149722	0.111111	0.0166358	1.01478	4.26467e-05
62	0.916667	0.0233333	0.0213889	12	0.256667	15.9133	3.10673e-09		0.132222	0.121204	0.0714286	0.00865741	0.536759	2.01257e-05
63	0.916667	0.0233333	0.0213889	9	0.1925	12.1275	1.73648e-09		0.0855556	0.0784259	0	0	0	0
64	0.916667	0.0233333	0.0213889	0	0	0	0		0.0544444	0.0499074	0	0	0	0
65	0.916667	0	0	0	0	0	0		0.0311111	0.0285185	0	0	0	0
66	0.916667								0.0155556	0.0142593	0	0	0	0
67	0.916667								0	0	0	0	0	0
					748.036	22610.1	0.999996					39.8237	1546.2	1
											GRR	54.0345
				K0	748.036						R0	39.8237
				Tk	30.226						T	38.8261
				Km Euler eq.	0.294028						rm Euler eq.	0.0978092
				Km = lnK0/Tk	0.218933						rm = lnR0/T	0.0948966
											λ	1.10275

## Sheet: Engytatus predation per stage
	x = age	j = stage (N1 nymphs, N2, N3, N4, N5, females, males)
	Cxj
x	Cx N1	Cx N2	Cx N3	Cx N4	Cx N5	Cx female	Cx male
0
1
2
3
4
5
6
7
8
9
10
11	0
12	4.28889
13	5.82222
14	4.04444	0
15	4.375	13.9048
16	5	8.83333	0
17	0	11	20.5714
18		13.4167	21.0968	0
19		17	17.6053	17.5
20		0	16.6296	36.5
21			24.4	31.1316
22			0	29.0233	0
23				23.3462	71.8235
24				29	68.0882
25				0	51.0698
26					35.4651
27					22.5946
28					22.7727	0	0
29					8.28571	29.05	10.4
30					6	54.5	19.3
31					0	68.65	24.4
32						61.15	20.25
33						60.85	19.15
34						48.8	17.6
35						53.2632	18.1
36						49.625	13.8235
37						43.2143	17.6429
38						43.3571	20.8571
39						42.6364	19.7857
40						48.8182	19.7857
41						45.5556	14.7857
42						49.6667	18.3846
43						47.2222	10.7692
44						35	16.8182
45						33.4444	21.0909
46						21.6667	18.8182
47						24.6	22
48						24.5	22.375
49						53	15.125
50						48.5	14.1429
51						26.5	11.3333
52						39	12.4
53						26.5	19.3333
54						11.5	16.3333
55						11	4.33333
56						0	7
57							9
58							31
59							11
60							5
61							10
62							12
63							9
64							0
65
66
67
68
69
70
71
72
73
74
75
76
77
78
79
80
81
82
83
84
85
86
87
88
89
90
