# Supplementary material for: The pest kill rate of thirteen natural enemies as aggregate evaluation criterion of their biological control potential of Tutaabsoluta
Source: Sci Rep. 2021 May 24;11:10756. doi: 10.1038/s41598-021-90034-8 (PMC8144571; doi:10.1038/s41598-021-90034-8)
Supplement: Supplementary file 6 — Supplementary Information 6. [file 41598_2021_90034_MOESM6_ESM.xlsx]

## Sheet: Macrolophus basicornis introduc
Macrolophus basicornis
Publication used for obtaining lifetable data:
van Lenteren, J.C., Bueno, V.H..P., Burgio, G., Lanzoni, A., Montes, F.C., Silva, D.B., de Jong, P.W., Hemerik, L. 2019. Pest kill rate as aggregate evaluation criterion to rank biological control agents: a case study with Neotropical predators of Tuta absoluta on tomato. Bulletin of Entomological Research 109, 812-820. doi:10.1017/S0007485319000130
All raw data about immature development, immature survival, sex ratio, adult lifespan, fertility and predation per stage can be found in the above mentioned paper
Experimental conditions: 24 ± 1°C, 70 ± 10% RH and 12:12 L:D

## Sheet: M basicornis kill rate
AGE	AGE SPECIFIC SURVIVAL			KILL RATE							LIFE TABLE
x	lx eggs	lx nymphs and adults	lx	kx	lx kx	lx kx x	e-(kmx)lxkx		lx nymphs and adults	lx	mx	lx mx	lx mx x	e-(rmx)lxmx
0	1	1	1	0	0	0	0		1	1	0	0	0	0
1	1	1	1	0	0	0	0		1	1	0	0	0	0
2	1	1	1	0	0	0	0		1	1	0	0	0	0
3	1	1	1	0	0	0	0		1	1	0	0	0	0
4	1	1	1	0	0	0	0		1	1	0	0	0	0
5	1	1	1	0	0	0	0		1	1	0	0	0	0
6	1	1	1	0	0	0	0		1	1	0	0	0	0
7	1	1	1	0	0	0	0		1	1	0	0	0	0
8	1	1	1	0	0	0	0		1	1	0	0	0	0
9	1	1	1	0	0	0	0		1	1	0	0	0	0
10	1	1	1	0	0	0	0		1	1	0	0	0	0
11	1	1	1	0	0	0	0		1	1	0	0	0	0
12	1	1	1	0	0	0	0		1	1	0	0	0	0
13	0.947205	1	0.947205	6.11628	5.79337	75.3138	0.174595		1	0.947205	0	0	0	0
14	0.947205	1	0.947205	5.04651	4.78008	66.9211	0.110038		1	0.947205	0	0	0	0
15	0.947205	0.953488	0.903149	2.14634	1.93847	29.077	0.0340859		0.953488	0.903149	0	0	0	0
16	0.947205	0.930233	0.881121	6.8	5.99162	95.866	0.0804764		0.930233	0.881121	0	0	0	0
17	0.947205	0.930233	0.881121	10.6	9.33988	158.778	0.0958237		0.930233	0.881121	0	0	0	0
18	0.947205	0.930233	0.881121	4.575	4.03113	72.5603	0.0315912		0.930233	0.881121	0	0	0	0
19	0.947205	0.930233	0.881121	16.85	14.8469	282.091	0.0888756		0.930233	0.881121	0	0	0	0
20	0.947205	0.930233	0.881121	18.175	16.0144	320.287	0.0732259		0.930233	0.881121	0	0	0	0
21	0.947205	0.930233	0.881121	9.575	8.43673	177.171	0.0294671		0.930233	0.881121	0	0	0	0
22	0.947205	0.930233	0.881121	27.6	24.3189	535.017	0.0648806		0.930233	0.881121	0	0	0	0
23	0.947205	0.930233	0.881121	27.625	24.341	559.842	0.0496039		0.930233	0.881121	0	0	0	0
24	0.947205	0.930233	0.881121	14	12.3357	296.057	0.0192021		0.930233	0.881121	0	0	0	0
25	0.947205	0.930233	0.881121	38.6	34.0113	850.282	0.0404405		0.930233	0.881121	0	0	0	0
26	0.947205	0.930233	0.881121	51.425	45.3116	1178.1	0.0411539		0.930233	0.881121	0	0	0	0
27	0.947205	0.930233	0.881121	38.2	33.6588	908.788	0.0233511		0.930233	0.881121	0	0	0	0
28	0.947205	0.930233	0.881121	22.025	19.4067	543.387	0.0102841		0.930233	0.881121	0	0	0	0
29	0.947205	0.930233	0.881121	16.9	14.8909	431.837	0.00602763		0.930233	0.881121	0	0	0	0
30	0.947205	0.930233	0.881121	9.925	8.74512	262.354	0.00270395		0.930233	0.881121	0	0	0	0
31	0.947205	0.930233	0.881121	29.2437	25.7673	798.786	0.00608567		0.930233	0.881121	0	0	0	0
32	0.947205	0.910465	0.862397	29.6041	25.5305	816.975	0.00460582		0.910465	0.862397	0	0	0	0
33	0.947205	0.910465	0.862397	26.7778	23.0931	762.072	0.00318227		0.910465	0.862397	0	0	0	0
34	0.947205	0.883721	0.837065	30.3526	25.4071	863.842	0.00267435		0.910465	0.862397	3.48833	3.00833	102.283	0.0964097
35	0.947205	0.863953	0.818341	30.424	24.8972	871.401	0.0020018		0.890698	0.843673	6.22917	5.25538	183.938	0.152213
36	0.947205	0.837209	0.793009	31.2875	24.8113	893.205	0.0015238		0.890698	0.843673	6.42083	5.41709	195.015	0.141797
37	0.947205	0.837209	0.793009	25.825	20.4795	757.74	0.000960738		0.890698	0.843673	5.8075	4.89963	181.286	0.115909
38	0.947205	0.837209	0.793009	29.7069	23.5579	895.199	0.000844171		0.890698	0.843673	5.04083	4.25282	161.607	0.090925
39	0.947205	0.837209	0.793009	26.5361	21.0434	820.691	0.000575993		0.890698	0.843673	4.5425	3.83239	149.463	0.0740506
40	0.947205	0.817442	0.774285	27.6643	21.42	856.802	0.000447848		0.87093	0.824949	4.06333	3.35204	134.082	0.0585359
41	0.947205	0.817442	0.774285	28.4495	22.028	903.149	0.000351798		0.87093	0.824949	3.52667	2.90932	119.282	0.0459152
42	0.947205	0.817442	0.774285	26.6999	20.6733	868.279	0.000252194		0.87093	0.824949	3.105	2.56147	107.582	0.0365348
43	0.947205	0.797674	0.755561	25.8776	19.5521	840.739	0.000182191		0.851163	0.806226	3.18167	2.56514	110.301	0.033066
44	0.947205	0.77093	0.730229	23.2142	16.9517	745.873	0.000120657		0.851163	0.806226	2.99	2.41061	106.067	0.0280835
45	0.947205	0.77093	0.730229	24.3937	17.813	801.583	9.68466e-05		0.851163	0.806226	2.91333	2.3488	105.696	0.0247299
46	0.947205	0.744186	0.704897	24.7031	17.4132	801.005	7.23159e-05		0.851163	0.806226	3.08583	2.48788	114.442	0.0236733
47	0.947205	0.744186	0.704897	25.2313	17.7854	835.915	5.64194e-05		0.851163	0.806226	2.54917	2.0552	96.5946	0.0176741
48	0.947205	0.744186	0.704897	21.0672	14.8502	712.809	3.59835e-05		0.851163	0.806226	2.05083	1.65343	79.3649	0.0128506
49	0.947205	0.690698	0.654232	22.697	14.8491	727.605	2.7484e-05		0.851163	0.806226	1.85917	1.49891	73.4465	0.0105284
50	0.947205	0.637209	0.603568	24.146	14.5737	728.687	2.06043e-05		0.851163	0.806226	1.53333	1.23621	61.8106	0.00784754
51	0.947205	0.610465	0.578236	23.4267	13.5461	690.853	1.46289e-05		0.851163	0.806226	1.59083	1.28257	65.4111	0.00735825
52	0.947205	0.610465	0.578236	25.04	14.479	752.909	1.19438e-05		0.851163	0.806226	1.39917	1.12804	58.6583	0.00584887
53	0.947205	0.517442	0.490124	21.1978	10.3895	550.644	6.54645e-06		0.811628	0.768778	1.0925	0.83989	44.5142	0.00393569
54	0.947205	0.497674	0.4714	27.5584	12.991	701.515	6.25261e-06		0.79186	0.750054	0.958333	0.718802	38.8153	0.00304411
55	0.947205	0.47093	0.446067	24.5481	10.9501	602.257	4.02573e-06		0.79186	0.750054	0.8625	0.646922	35.5807	0.00247603
56	0.947205	0.47093	0.446067	20.1926	9.00726	504.406	2.52945e-06		0.79186	0.750054	0.728333	0.546289	30.5922	0.00188964
57	0.947205	0.47093	0.446067	19.879	8.86738	505.441	1.90211e-06		0.774031	0.733166	0.733621	0.537866	30.6583	0.00168145
58	0.947205	0.47093	0.446067	22.3185	9.95556	577.423	1.63123e-06		0.756202	0.716278	0.513393	0.367732	21.3285	0.00103895
59	0.947205	0.47093	0.446067	23.0667	10.2893	607.068	1.28778e-06		0.738372	0.69939	0.489815	0.342571	20.2117	0.000874716
60	0.947205	0.47093	0.446067	21.5012	9.591	575.46	9.16914e-07		0.684884	0.648725	0.311458	0.202051	12.1231	0.000466261
61	0.947205	0.444186	0.420735	22.5785	9.49958	579.475	6.93708e-07		0.667054	0.631837	0.25	0.157959	9.63552	0.000329432
62	0.947205	0.444186	0.420735	21.2801	8.95329	555.104	4.99416e-07		0.560078	0.530508	0.0676471	0.0358873	2.22501	6.76418e-05
63	0.947205	0.397674	0.376679	23.9094	9.00616	567.388	3.83731e-07		0.468992	0.444232	0.0884615	0.0392974	2.47574	6.69408e-05
64	0.947205	0.351163	0.332623	21.0331	6.9961	447.75	2.27694e-07		0.342248	0.324179	0.246429	0.079887	5.11277	0.000122986
65	0.947205	0.351163	0.332623	17.1325	5.69865	370.412	1.41669e-07		0.28876	0.273515	0.14375	0.0393177	2.55565	5.47042e-05
66	0.947205	0.251163	0.237903	18.7824	4.46838	294.913	8.48519e-08		0.268992	0.254791	0	0	0	0
67	0.947205	0.231395	0.219179	12.8492	2.81628	188.691	4.08503e-08		0.213566	0.202291	0	0	0	0
68	0.947205	0.19186	0.181731	15.3152	2.78324	189.26	3.08374e-08		0.174031	0.164843	0	0	0	0
69	0.947205	0.19186	0.181731	15.5939	2.83391	195.539	2.39839e-08		0.156202	0.147955	0	0	0	0
70	0.947205	0.152326	0.144284	18.5038	2.6698	186.886	1.72592e-08		0.0988372	0.0936191	0	0	0	0
71	0.947205	0.112791	0.106836	19.9588	2.13231	151.394	1.05293e-08		0.0593023	0.0561715	0	0	0	0
72	0.947205	0.112791	0.106836	14.8866	1.59042	114.51	5.99888e-09		0.0593023	0.0561715	0	0	0	0
73	0.947205	0.0930233	0.0881121	15.0875	1.32939	97.0456	3.83017e-09		0.0395349	0.0374476	0	0	0	0
74	0.947205	0.0732558	0.0693883	21.5238	1.4935	110.519	3.28684e-09		0.0197674	0.0187238	0	0	0	0
75	0.947205	0.0732558	0.0693883	27.4286	1.90322	142.742	3.19941e-09		0.0197674	0.0187238	0	0	0	0
76	0.947205	0.0732558	0.0693883	29.4762	2.0453	155.443	2.62631e-09		0.0197674	0.0187238	0	0	0	0
77	0.947205	0.0732558	0.0693883	20.1111	1.39548	107.452	1.36873e-09		0.0197674	0.0187238	0	0	0	0
78	0.947205	0.0732558	0.0693883	14.8413	1.02981	80.3252	7.71545e-10		0.0197674	0.0187238	0	0	0	0
79	0.947205	0.0732558	0.0693883	9	0.624494	49.3351	3.57388e-10		0.0197674	0.0187238	0	0	0	0
80	0.947205	0.0534884	0.0506645	20.5	1.03862	83.0897	4.54022e-10		0	0	0	0	0	0
81	0.947205	0.0267442	0.0253322	24	0.607973	49.2458	2.03007e-10
82	0.947205	0.0267442	0.0253322	39	0.987957	81.0125	2.51984e-10
83	0.947205	0.0267442	0.0253322	27	0.68397	56.7695	1.33254e-10
84	0.947205	0.0267442	0.0253322	10	0.253322	21.2791	3.76985e-11
85	0.947205	0.0267442	0.0253322	10	0.253322	21.5324	2.8796e-11
86	0.947205	0.0267442	0.0253322	55	1.39327	119.821	1.20977e-10
87	0.947205	0.0267442	0.0253322	36	0.91196	79.3405	6.04853e-11
88	0.947205	0.0267442	0.0253322	30	0.759967	66.8771	3.85014e-11
89	0.947205	0.0267442	0.0253322	37	0.937292	83.419	3.62714e-11
90	0.947205	0.0267442	0.0253322	25	0.633306	56.9975	1.87202e-11
91	0.947205	0.0267442	0.0253322	19	0.481312	43.7994	1.08675e-11
92	0.947205	0.0267442	0.0253322	12	0.303987	27.9668	5.24285e-12
93	0.947205	0.0267442	0.0253322	7	0.177326	16.4913	2.3361e-12
94	0.947205	0	0	0	0	0	0
					889.449	34605.9	1					58.7097	2462.16	1
											GRR	71.8637
				K0	889.449						R0	58.7097
				Tk	38.9071						T	41.9378
				Km Euler eq.	0.269385						rm Euler eq.	0.101192
				Km = lnK0/Tk	0.174534						rm = lnR0/T	0.0971105
											λ	1.10649

## Sheet: M basicornis predation per stag
	x = age	j = stage (N1 nymphs, N2, N3, N4, N5, females, males)
	Cxj
x	N1	N2	N3	N4	N5	Female	Male
0
1
2
3
4
5
6
7
8
9
10
11
12	0
13	6.11628
14	5.04651	0
15	1.97143	3.16667
16	5.75	6.91667
17	0	10.6	0
18		5.17647	4.13043
19		6	17.1282
20		0	18.175	0
21			8.33333	10.32
22			0	27.6
23				27.625	0
24				15.2857	12.5789
25				11.5	40.0263
26				0	51.425
27					38.2
28					22.025
29					17.3333
30					18.0455	0	0
31					36.2	40.15	12.15
32					0	41.3	12.9474
33						37.45	11.5789
34						42.7895	13.5263
35						42.1579	13.6667
36						43.7778	14.3889
37						36.1667	11.8333
38						43.9444	10.4444
39						38.3889	10.5
40						37.7778	13.1765
41						39.1111	13.1765
42						38.1111	10.3529
43						36.5556	9.625
44						32.0588	10.5
45						34.0588	10.5
46						35.0625	10.6875
47						34.6875	12.4375
48						28	11.6875
49						31.7857	11.9375
50						36.9167	11.1875
51						37.7273	10.125
52						40	11.125
53						35.2222	9
54						46.2222	10.0769
55						41.375	10.5385
56						34.375	8.38462
57						35.625	6.76923
58						38.5	8.84615
59						33.125	14.6923
60						31.25	13.3846
61						39	10.6154
62						32.8571	12.8462
63						36.8333	15.1667
64						37.2	11.0909
65						24	12.9091
66						42	12.5
67						27.5	8.44444
68						33.5	8.28571
69						26	11.5714
70						32	11.2
71						31	10
72						24	6.66667
73						25.5	1
74						28	4
75						33.5	11
76						31.5	24
77						22	15
78						17	9
79						9	9
80						20.5	0
81						24
82						39
83						27
84						10
85						10
86						55
87						36
88						30
89						37
90						25
91						19
92						12
93						7
94						0
95
96
97
98
99
100
