# Supplementary material for: The pest kill rate of thirteen natural enemies as aggregate evaluation criterion of their biological control potential of Tutaabsoluta
Source: Sci Rep. 2021 May 24;11:10756. doi: 10.1038/s41598-021-90034-8 (PMC8144571; doi:10.1038/s41598-021-90034-8)
Supplement: Supplementary file 7 — Supplementary Information 7. [file 41598_2021_90034_MOESM7_ESM.xlsx]

## Sheet: Introduction Macro pygmaeus
Macrolophus pygmaeus
Publication used for obtaining lifetable data
Mollá, O., Biondi, A., Alonso-Valiente, M. & Urbaneja, A. (2014) A comparative life history study of two mirid bugs preying on Tuta absoluta and Ephestia kuehniella eggs on tomato crops: implications for biological control. BioControl 59: 175-183. doi: 10.1007/s10526-013-9553-8
Additional raw data presented in this Excel file were provided by A. Urbaneja and/or originated from papers mentioned in the text under material and methods
Experimental conditions: 25 ± 1°C, 60 ± 5% RH and 16:8 L:D
All data needed to calculate kill rate are provided on the next Excel pages

## Sheet: Immature and adult development
		x = age	j = stage (N1 nymphs, N2, N3, N4, N5, females, males)
Development and predation by nymphal stages
	Colours represent the nyhmphal stages:					N1	N2	N3	N4	N5
	numbers in columns under the replicate represent the number of Tuta eggs eaten per day
		replicate
	days	male	male	female	male	female	female	male	male	female	male	female	male		female	male	male	male	male	female	male		female	female	male	male	female	female	female	female	female	female	male	male	Nymps	Nymphs
		1	2	3	4	5	6	7	8	9	10	11	12	13	14	15	16	17	18	19	20	21	22	23	23	25	26	27	28	29	30	31	32	33	alive	dead
	1	2	2	5	6	2	2	3	1	4	1	2	2	3	4	3	3	4	4	6	5	3	6	1	4	4	5	6	3	8	5	2	3	4	33
	2	1	1	4	5	2	2	2	1	4	1	2	1	2	3	2	3	4	4	6	4	3	5	1	4	4	5	5	3	8	5	2	3	3	33
	3	1	11	4	5	2	1	2	0	3	1	2	1	2	3	2	2	4	4	5	5	dead	5	1	3	3	5	10	2	7	4	2	3	3	32	1
	4	2	11	10	9	2	3	2	4	10	9	11	8	8	7	11	4	7	6	13	5		2	3	3	3	4	9	7	5	8	9	13	7	32
	5	2	10	10	9	12	3	2	4	9	9	10	8	8	6	10	3	7	6	12	4		2	3	9	3	4	6	7	5	8	9	13	7	32
	6	1	6	10	8	11	3	1	3	9	9	16	8	8	7	9	11	7	6	24	14		2	8	9	36	3	5	7	5	13	12	13	7	32
	7	23	6	19	5	2	3	5	13	13	9	15	9	8	7	8	11	10	13	24	13		11	7	9	8	14	12	7	6	12	11	13	9	32
	8	23	10	18	5	2	3	4	13	12	8	15	8	17	6	8	7	9	13	24	15		10	7	7	7	14	12	7	6	12	19	12	9	32
	9	6	10	18	4	2	13	4	9	15	17	16	14	dead	26	9	7	17	24	8	15		16	7	6	17	13	12	4	25	13	19	15	8	31	1
	10	6	9	18	17	1	13	8	9	15	16	15	14		26	9	7	17	24	7	14		16	19	19	17	18	11	4	25	13	19	14	26	31
	11	6	9	18	17	27	13	8	9	15	16	15	13		17	9	7	16	24	7	20		15	18	19	17	18	11	4	24	13	18	14	25	31
	12	6	16	17	16	27	13	8	8	10	15	15	13		17	30	13	24	18	3	20		17	18	19	17	18	15	3	19	23	11	14	44	31
	13	5	16	3	16	18	13	8	20	9	14	20	24		17	30	12	24	18	3	19		17	16	24	6	14	15	3	19	23	11	20	44	31
	14	4	15	2	16	18	12	7	20	9	14	19	24		17	29	12	24	17	3	19		17	16	24	5	13	15	20	19	23	11	20	m	31
	15	4	15	2	15	18	12	19	19	9	14	19	23		16	m	12	23	17	3	19		17	16	24	5	13	14	20	19	23	11	20	m	31
	16	4	15	2	15	18	12	19	19	9	14	19	23		16	m	12	m	17	f	m		f	16	23	5	13	f	19	f	f	11	20	m	31
	17	4			15	17		19	19															16			13		18				19		31
	18	3						19																					17						31
	19																												17						31
	20																												17						31
Development, fertility and predation by adults
		Fertility expressed as number of 1st instar nymphs developed on Tuta absoluta eggs on tomato per day at 25 °C = number of progeny as egg mortality was 0%											Total eggs	Females alive	% of females	mx
		Female	1	2	3	4	5	6	7	8	9	10			0.483871
		Day 1	0	0	0	0	0	0	0	0	0	0	0	10		0
		Day 2	0	0	0	0	0	0	0	0	0	0	0	10		0
		Day 3	0	0	0	0	0	0	0	0	0	0	0	10		0
		Day 4	0	0	0	0	0	0	0	0	0	0	0	10		0
		Day 5	dead	0	0	0	0	0	0	0	0	0	0	9		0
		Day 6		0	0	0	0	0	0	0	0	0	0	9		0
		Day 7		0	dead	0	dead	0	0	5	2	0	7	7		0.483871
		Day 8		0		0		0	0	5	0	0	5	7		0.345622
		Day 9		dead		0		0	0	0	dead	0	0	5		0
		Day 10				0		0	0	2		0	2	5		0.193548
		Day 11				0		dead	0	0		0	0	4		0
		Day 12				0			0	0		0	0	4		0
		Day 13				0			0	0		0	0	4		0
		Day 14				1			0	0		0	1	4		0.120968
		Day 15				dead			2	3		0	5	3		0.806452
		Day 16							0	0		0	0	3		0
		Day 17							dead	0		0	0	2		0
		Day 18								2		0	2	2		0.483871
		Day 19								dead		8	8	1		3.87097
		Day 20										0	0	1		0
		Day 21										0	0	1		0
		Day 22										0	0	1		0
		Day 23										0	0	1		0
		Day 24										0	0	1		0
		Day 25										dead	0	0		0
		Predation: number of Tuta absoluta eggs eaten per day at 25 °C by Macrolophus females											Total eggs	Females alive	Nymphs survival	% of Females	sxf		sxf	cxf
		Female	1	2	3	4	5	6	7	8	9	10			0.939394	0.483871
		Day 1	24	34	42	42	32	34	32	36	28	36	340	10			0.454545	0.272727	0.322581	34
		Day 2	56	56	38	36	48	30	42	40	46	40	432	10			0.454545	0.0909091	0.410557	43.2
		Day 3	60	42	32	32	50	46	36	52	42	52	444	10			0.454545	0.030303	0.439883	44.4
		Day 4	20	34	48	50	30	48	40	42	44	42	398	10			0.454545	0.030303	0.439883	39.8
		Day 5	dead	30	50	42	42	30	52	42	54	42	384	9			0.409091		0.409091	42.6667
		Day 6		46	30	32	38	34	42	48	42	48	360	9			0.409091		0.409091	40
		Day 7		48	dead	42	dead	56	42	24	38	24	274	7			0.318182		0.318182	39.1429
		Day 8		30		36		42	48	42	26	42	266	7			0.318182		0.318182	38
		Day 9		dead		40		48	24	36	dead	36	184	5			0.227273		0.227273	36.8
		Day 10				52		32	42	32		32	190	5			0.227273		0.227273	38
		Day 11				42		dead	36	50		50	178	4			0.181818		0.181818	44.5
		Day 12				42			32	42		42	158	4			0.181818		0.181818	39.5
		Day 13				48			50	46		32	176	4			0.181818		0.181818	44
		Day 14				24			42	34		42	142	4			0.181818		0.181818	35.5
		Day 15				dead			46	32		34	112	3			0.136364		0.136364	37.3333
		Day 16							34	42		30	106	3			0.136364		0.136364	35.3333
		Day 17							dead	42		46	88	2			0.0909091		0.0909091	44
		Day 18								38		48	86	2			0.0909091		0.0909091	43
		Day 19								dead		30	30	1			0.0454545		0.0454545	30
		Day 20										34	34	1			0.0454545		0.0454545	34
		Day 21										56	56	1			0.0454545		0.0454545	56
		Day 22						,				42	42	1			0.0454545		0.0454545	42
		Day 23										48	48	1			0.0454545		0.0454545	48
		Day 24										32	32	1			0.0454545		0.0454545	32
		Day 25										dead	0	0			0		0	0
		Predation: number of Tuta absoluta eggs eaten per day at 25 °C by Macrolophus males												Males alive	Nymphs survival	% of males	sxm		sxm	cxm
		Male	1	2	3	4	5	6	7	8	9	10			0.939394	0.516129
		Day 1	10	10	9	10	13	8	9	10	11	10	100	10			0.484848	0.272727	0.344086	10
		Day 2	16	13	15	16	15	16	11	16	15	13	146	10			0.484848	0.0909091	0.437928	14.6
		Day 3	15	15	13	12	15	15	17	16	16	15	149	10			0.484848	0.030303	0.469208	14.9
		Day 4	11	14	15	14	17	13	13	12	11	14	134	10			0.484848	0.030303	0.469208	13.4
		Day 5	dead	12	14	11	15	10	15	15	14	12	118	9			0.436364		0.436364	13.1111
		Day 6		13	14	15	9	16	11	15	13	13	119	9			0.436364		0.436364	13.2222
		Day 7		13	11	11	7	11	15	14	15	13	110	9			0.436364		0.436364	12.2222
		Day 8		15	dead	15	dead	15	12	11	13	15	96	7			0.339394		0.339394	13.7143
		Day 9		12		9		15	14	12	9	12	83	7			0.339394		0.339394	11.8571
		Day 10		dead		17		13	10	14	dead	10	64	5			0.242424		0.242424	12.8
		Day 11				12		11	16	14		16	69	5			0.242424		0.242424	13.8
		Day 12				14		dead	12	10		12	48	4			0.193939		0.193939	12
		Day 13				13			15	9		14	51	4			0.193939		0.193939	12.75
		Day 14				15			15	11		11	52	4			0.193939		0.193939	13
		Day 15				13			14	17		15	59	4			0.193939		0.193939	14.75
		Day 16				11			11	13		11	46	4			0.193939		0.193939	11.5
		Day 17				dead			12	15		15	42	3			0.145455		0.145455	14
		Day 18							14	11		9	34	3			0.145455		0.145455	11.3333
		Day 19							14	14		17	45	3			0.145455		0.145455	15
		Day 20							10	13		12	35	3			0.145455		0.145455	11.6667
		Day 21							dead	11		14	25	2			0.0969697		0.0969697	12.5
		Day 22								dead		13	13	1			0.0484848		0.0484848	13
		Day 23										15	15	1			0.0484848		0.0484848	15
		Day 24										13	13	1			0.0484848		0.0484848	13
		Day 25										11	11	1			0.0484848		0.0484848	11
		Day 26										13	13	1			0.0484848		0.0484848	13
		Day 27										dead	0	0			0		0	0

## Sheet: kill rate
AGE	AGE SPECIFIC SURVIVAL			KILL RATE					LIFE TABLE
x	lx eggs	lx nymphs and adults	lx	kx	lx kx	lx kx x	e-(kmx)lxkx		mx	lx mx	lx mx x	e-(rmx)lxmx
0	1	1	1	0	0	0	0		0	0	0	0
1	1	1	1	0	0	0	0		0	0	0	0
2	1	1	1	0	0	0	0		0	0	0	0
3	1	1	1	0	0	0	0		0	0	0	0
4	1	1	1	0	0	0	0		0	0	0	0
5	1	1	1	0	0	0	0		0	0	0	0
6	1	1	1	0	0	0	0		0	0	0	0
7	1	1	1	0	0	0	0		0	0	0	0
8	1	1	1	0	0	0	0		0	0	0	0
9	1	1	1	0	0	0	0		0	0	0	0
10	1	1	1	0	0	0	0		0	0	0	0
11	1	1	1	0	0	0	0		0	0	0	0
12	1	1	1	3.57576	3.57576	42.9091	0.138715		0	0	0	0
13	1	1	1	3.18182	3.18182	41.3636	0.0941513		0	0	0	0
14	1	0.969697	0.969697	3.375	3.27273	45.8182	0.0738681		0	0	0	0
15	1	0.969697	0.969697	6.71875	6.51515	97.7273	0.112168		0	0	0	0
16	1	0.969697	0.969697	6.875	6.66667	106.667	0.0875484		0	0	0	0
17	1	0.969697	0.969697	9.09375	8.81818	149.909	0.0883313		0	0	0	0
18	1	0.969697	0.969697	10.4687	10.1515	182.727	0.0775645		0	0	0	0
19	1	0.969697	0.969697	10.6875	10.3636	196.909	0.0604005		0	0	0	0
20	1	0.939394	0.939394	12.5484	11.7879	235.758	0.0524035		0	0	0	0
21	1	0.939394	0.939394	14.3871	13.5152	283.818	0.0458291		0	0	0	0
22	1	0.939394	0.939394	14.9032	14	308	0.0362114		0	0	0	0
23	1	0.939394	0.939394	16.3548	15.3636	353.364	0.0303115		0	0	0	0
24	1	0.939394	0.939394	16.1613	15.1818	364.364	0.0228472		0	0	0	0
25	1	0.939394	0.939394	14.9677	14.0606	351.515	0.0161402		0	0	0	0
26	1	0.939394	0.939394	14.2258	13.3636	347.455	0.0117011		0	0	0	0
27	1	0.939394	0.939394	10.3548	9.72727	262.636	0.00649664		0	0	0	0
28	1	0.939394	0.939394	19.8543	18.651	522.229	0.0095016		0	0	0	0
29	1	0.939394	0.939394	26.9446	25.3116	734.037	0.00983582		0	0	0	0
30	1	0.939394	0.939394	28.7815	27.0371	811.114	0.00801396		0	0	0	0
31	1	0.939394	0.939394	25.8783	24.3099	753.606	0.00549624		0	0	0	0
32	1	0.845455	0.845455	27.4122	23.1758	741.624	0.0039968		0	0	0	0
33	1	0.845455	0.845455	26.1792	22.1333	730.4	0.00291154		0	0	0	0
34	1	0.754545	0.754545	23.5743	17.7879	604.788	0.00178482		0.483871	0.365103	12.4135	0.21902
35	1	0.657576	0.657576	25.4654	16.7455	586.091	0.00128164		0.345622	0.227273	7.95455	0.134304
36	1	0.566667	0.566667	21.861	12.3879	445.964	0.000723204		0	0	0	0
37	1	0.469697	0.469697	24.9935	11.7394	434.358	0.000522764		0.193548	0.0909091	3.36364	0.0521307
38	1	0.424242	0.424242	26.9571	11.4364	434.582	0.000388458		0	0	0	0
39	1	0.375758	0.375758	25.3065	9.50909	370.855	0.000246372		0	0	0	0
40	1	0.375758	0.375758	27.871	10.4727	418.909	0.000206971		0	0	0	0
41	1	0.375758	0.375758	23.8871	8.97576	368.006	0.000135306		0.120968	0.0454545	1.86364	0.0245445
42	1	0.330303	0.330303	24.0734	7.95152	333.964	9.14305e-05		0.806452	0.266373	11.1877	0.14169
43	1	0.330303	0.330303	21.3394	7.04848	303.085	6.18206e-05		0	0	0	0
44	1	0.236364	0.236364	25.5385	6.03636	265.6	4.0384e-05		0	0	0	0
45	1	0.236364	0.236364	23.5128	5.55758	250.091	2.83606e-05		0.483871	0.11437	5.14663	0.0581537
46	1	0.190909	0.190909	18.5714	3.54545	163.091	1.38006e-05		3.87097	0.739003	33.9941	0.370157
47	1	0.190909	0.190909	16.9841	3.24242	152.394	9.62702e-06		0	0	0	0
48	1	0.142424	0.142424	26.383	3.75758	180.364	8.50993e-06		0	0	0	0
49	1	0.0939394	0.0939394	27.0323	2.53939	124.43	4.38677e-06		0	0	0	0
50	1	0.0939394	0.0939394	30.9677	2.90909	145.455	3.83326e-06		0	0	0	0
51	1	0.0939394	0.0939394	22.1935	2.08485	106.327	2.09547e-06		0	0	0	0
52	1	0.0484848	0.0484848	11	0.533333	27.7333	4.08886e-07		0	0	0	0
53	1	0.0484848	0.0484848	13	0.630303	33.4061	3.68595e-07
54	1	0	0	0	0	0	0
					445.055	13413.4	0.999998			1.84848	75.9238	1
									GRR	6.3053
				K0	445.055				R0	1.84848
				Tk	30.1388				T	41.0735
				Km Euler eq.	0.270793				rm Euler eq.	0.0150299
				Km = lnK0/Tk	0.202337				rm = lnR0/T	0.0149577
									λ	1.01514

## Sheet: Macro pygmaues Cxj graph
	x = age	j = stage (N1 nymphs, N2, N3, N4, N5, females, males)
	Cxj
x	Cx N1	Cx N2	Cx N3	Cx N4	Cx N5	Cx female	Cx male
0
1
2
3
4
5
6
7
8
9
10
11	0
12	3.57576
13	3.18182	0
14	2.82759	8.66667
15	2.66667	7.13793	0
16	3	7.03333	6
17	0	7.65	11.5	0
18		8	10.6786	12
19		7	10.4615	12.6
20		0	6	14.8261
21			2.5	15.2069	0
22			4	15.0357	18.5
23			3	15.0769	18.1176
24			3	6.5	17.3214
25			0	13.5	15.6071
26				20	15.0357
27				19	14.381	0	0
28				0	15.5556	34	10
29					13	43.2	14.6
30					17	44.4	14.9
31					17	39.8	13.4
32					0	42.6667	13.1111
33						40	13.2222
34						39.1429	12.2222
35						38	13.7143
36						36.8	11.8571
37						38	12.8
38						44.5	13.8
39						39.5	12
40						44	12.75
41						35.5	13
42						37.3333	14.75
43						35.3333	11.5
44						44	14
45						43	11.3333
46						30	15
47						34	11.6667
48						56	12.5
49						42	13
50						48	15
51						32	13
52						0	11
53							13
54							0
55
56
57
58
59
60
