# Supplementary material for: The pest kill rate of thirteen natural enemies as aggregate evaluation criterion of their biological control potential of Tutaabsoluta
Source: Sci Rep. 2021 May 24;11:10756. doi: 10.1038/s41598-021-90034-8 (PMC8144571; doi:10.1038/s41598-021-90034-8)
Supplement: Supplementary file 8 — Supplementary Information 8. [file 41598_2021_90034_MOESM8_ESM.xlsx]

## Sheet: Introduction Nesidiociris tenui
Nesidiocoris tenuis
Publication used for obtaining lifetable data
Mollá, O., Biondi, A., Alonso-Valiente, M. & Urbaneja, A. (2014) A comparative life history study of two mirid bugs preying on Tuta absoluta and Ephestia kuehniella eggs on tomato crops: implications for biological control. BioControl 59: 175-183. doi: 10.1007/s10526-013-9553-8
Additional raw data presented in this Excel file were provided by A. Urbaneja and/or originated from publications mentioned in the material and methods section
Experimental conditions: 25 ± 1°C, 60 ± 5% RH and 16:8 L:D
All data needed to calculate kill rate are provided on the next Excel pages

## Sheet: Immature and adult development
x = age	j = stage (N1 nymphs, N2, N3, N4, N5, females, males)
Development and predation by nymphal stages
	Colours represent the nyhmphal stages:					N1	N2	N3	N4	N5
	numbers in columns under the replicate represent the number of Tuta eggs eaten per day
	repilcate
	female	male	male	female	male	female	female	male	female	female	male	female	male	female	male	male	male	male	female	male	female	female	male	male	female	male	female	female	male	male	female	male	female	female	male	male	male	male	female	female	female	female	male	female	female	female	male	female	female
day	1	2	3	4	5	6	7	9	10	11	12	13	14	15	16	18	19	20	21	22	23	24	25	26	27	28	29	30	32	33	35	36	37	38	39	40	41	42	43	45	46	47	48	49	50	51	52	53	54
1	7	10	3	4	8	3	2	3	3	5	4	5	7	6	4	8	3	5	5	3	1	10	1	3	4	2	3	4	3	10	3	7	4	2	1	5	4	3	3	3	4	4	3	3	4	3	3	4	1
2	6	18	2	3	6	2	1	3	3	4	4	4	6	6	4	7	2	5	5	2	1	10	0	3	4	2	3	4	3	9	3	6	4	2	0	4	4	3	3	2	4	3	3	2	4	3	3	4	1
3	13	10	2	5	6	2	2	2	2	6	3	5	5	8	6	10	7	5	4	4	6	10	1	3	4	1	3	4	3	9	2	6	3	1	0	7	4	3	2	2	3	3	3	9	4	3	13	4	1
4	12	30	5	5	5	3	2	1	11	6	4	4	4	8	6	10	7	5	8	4	5	13	0	9	4	1	4	13	3	10	8	6	7	7	0	6	3	7	5	7	3	5	7	8	11	6	13	4	4
5	5	35	5	5	8	3	1	15	10	5	3	10	4	12	7	7	7	5	7	5	5	13	8	9	8	7	4	12	2	10	7	7	6	6	0	17	3	7	4	6	3	4	7	9	11	6	13	4	3
6	5		5	4	8	2	4	14	10	10	3	9	19	11	6	7	6	23	10	4	6	20	8	15	7	6	3	11	12	14	7	7	6	5	11	15	3	7	8	8	22	11	5	9	10	5	5	3	20
7	10		7	8	25	12	4	7	10	10	8	25	19	19	6	16	34	15	9	12	5	19	10	17	9	6	3	10	11	13	30	7	10	5	11	14	3	7	7	7	16	10	5	25	20	11	5	6	19
8	10		7	8	24	12	19	7	10	6	7	25	20	19	15	15	17	15	11	12	13	10	9	17	8	5	12	10	4	12	7	18	10	15	8	26	11	6	15	23	16	18	5	25	9	11	5	5	17
9	13		6	7	44	18	21	6	9	5	17	12	20	19	15	12	17	15	10	16	13	10	14	16	8	5	12	10	3	12	7	7	23	15	8	25	11	17	15	22	22	17	5	23	8	5	10	16	17
19	12		7	12	43	18	21	6	9	5	17	11	15	11	8	12	16	20	10	15	13	10	14	12	11	16	14	10	3	11	6	7	23	25	34		12	16	14	14	21	39	15	23	8	5	10	15	19
11			7	12		36	30	13	8	5	17	11	14	11	8	11	12	20	17	15	23	10	16	12	11	16	14	20	23	20	25	6	33	24	34		12	29	35	14	21	39	15	23	11	4	10	10	19
12			6	11		35	30	13	8	5	8		14	11	8		11	19	17		22	9	16	12	11	16	14	20	22	20	24	33	33		13		11	28	34	14			14		11	12	25	10	18
13			24	28			29	13	8	27	8		14	10	8		11		17				16	11	10	15	29	19	20			33			12		15	28					35		10	11	24	9	18
14			23	27						26	8				8		11		17				16	11	9	14	28		20								15						35			11	24	9
15			23	27							8														9	14	28		19								14
16											8														9	14
17
Development, fertility and predation by adults
	Predation: number of Tuta absoluta eggs eaten per day at 25 °C by Nesidiocoris males															Total eggs	Males alive	Nymphs survival	% of males	sxm		sxm	cxm
	Male	1	2	3	4	5	6	7	8	9	10	11	12	13				0.888889	0.5
	Day 1	12	16	17	9	14	18	8	6	8	6	22	22	8		166	13			0.444444	0.365079	0.261905	12.7692
	Day 2	18	24	22	26	24	10	24	22	12	16	8	8	12		226	13			0.444444	0.174603	0.357143	17.3846
	Day 3	16	18	8	12	8	22	8	12	24	18	18	18	20		202	13			0.444444	0.0793651	0.404762	15.5385
	Day 4	14	14	12	20	22	8	14	22	12	12	12	14	10		186	13			0.444444	0.015873	0.436508	14.3077
	Day 5	24	20	20	22	12	6	16	16	14	22	18	26	12		228	13			0.444444		0.444444	17.5385
	Day 6	6	8	10	6	18	24	18	12	22	8	8	6	18		164	13			0.444444		0.444444	12.6154
	Day 7	16	18	12	18	12	8	12	dead	13	12	28	18	16		183	12			0.410256		0.410256	15.25
	Day 8	18	10	18	14	16	18	16		dead	24	14	14	14		176	11			0.376068		0.376068	16
	Day 9	12	16	16	20	14	14	10			12	6	12	6		138	11			0.376068		0.376068	12.5455
	Day 10	22	14	14	28	22	20	22			14	24	14	24		218	11			0.376068		0.376068	19.8182
	Day 11	8	18	6	8	14	14	12			22	20	10	14		146	11			0.376068		0.376068	13.2727
	Day 12	12	14	24	14	18	14	9			10	10	16	14		155	11			0.376068		0.376068	14.0909
	Day 13	24	22	14	8	8	18	26			8	14	20	16		178	11			0.376068		0.376068	16.1818
	Day 14	12	8	14	18	22	22	22			14	24	6	18		180	11			0.376068		0.376068	16.3636
	Day 15	14	16	16	22	1	8	8			8	8	18	14		133	11			0.376068		0.376068	12.0909
	Day 16	22	16	18	10	dead	24	dead			26	22	18	16		172	9			0.307692		0.307692	19.1111
	Day 17	10	16	14	18		8				12	12	10	24		124	9			0.307692		0.307692	13.7778
	Day 18	18	14	dead	18		14				16	18	20	18		136	8			0.273504		0.273504	17
	Day 19	14	18		12		16				18	10	0	14		102	8			0.273504		0.273504	12.75
	Day 20	8	0		14		18				6	4	dead	20		70	7			0.239316		0.239316	10
	Day 21	26	dead		18		12				22	dead		8		86	5			0.17094		0.17094	17.2
	Day 22	12			8		16				12			18		66	5			0.17094		0.17094	13.2
	Day 23	16			16		10				14			10		66	5			0.17094		0.17094	13.2
	Day 24	18			10		22				16			16		82	5			0.17094		0.17094	16.4
	Day 25	6			6		12				10			dead		34	4			0.136752		0.136752	8.5
	Day 26	22			dead		18				16					56	3			0.102564		0.102564	18.6667
	Day 27	12					14				18					44	3			0.102564		0.102564	14.6667
	Day 28	14					16				13					43	3			0.102564		0.102564	14.3333
	Day 29	16					10				dead					26	2			0.0683761		0.0683761	13
	Day 30	10					20									30	2			0.0683761		0.0683761	15
	Day 31	24					11									35	2			0.0683761		0.0683761	17.5
	Day 32	4					dead									4	1			0.034188		0.034188	4
	Day 33	dead															0			0		0
	Predation: number of Tuta absoluta eggs eaten per day at 25 °C by Nesidiocoris females															Total eggs	Females alive	Nymphs survival	% of Females	sxf		sxf	cxf
	Female	1	2	3	4	5	6	7	8	9	10	11	12	13				0.888889	0.5
	Day 1	28	22	26	28	24	22	16	22	24	18	40	12	20		302	13			0.444444	0.365079	0.261905	23.2308
	Day 2	42	42	36	36	34	34	32	28	32	38	36	36	40		466	13			0.444444	0.174603	0.357143	35.8462
	Day 3	36	32	40	40	30	32	44	32	20	34	32	44	36		452	13			0.444444	0.0793651	0.404762	34.7692
	Day 4	28	24	28	22	32	36	32	34	40	24	28	28	32		388	13			0.444444	0.015873	0.436508	29.8462
	Day 5	38	34	26	24	26	24	22	38	36	36	36	30	28		398	13			0.444444		0.444444	30.6154
	Day 6	32	28	24	32	34	34	32	26	28	38	24	26	26		384	13			0.444444		0.444444	29.5385
	Day 7	36	28	32	36	30	30	34	dead	dead	24	30	36	36		352	11			0.376068		0.376068	32
	Day 8	24	36	34	24	20	32	18			28	28	40	40		324	11			0.376068		0.376068	29.4545
	Day 9	32	32	26	34	32	26	42			42	38	28	28		360	11			0.376068		0.376068	32.7273
	Day 10	20	22	32	30	28	34	30			26	18	32	26		298	11			0.376068		0.376068	27.0909
	Day 11	40	28	30	32	36	40	28			26	22	24	28		334	11			0.376068		0.376068	30.3636
	Day 12	36	32	36	26	28	30	38			30	42	32	32		362	11			0.376068		0.376068	32.9091
	Day 13	32	34	24	34	38	32	30			38	30	34	34		360	11			0.376068		0.376068	32.7273
	Day 14	28	22	32	30	28	28	22			24	26	26	26		292	11			0.376068		0.376068	26.5455
	Day 15	36	38	32	20	dead	36	dead			28	32	32	32		286	9			0.307692		0.307692	31.7778
	Day 16	24	20	22	32		28				30	30	20	30		236	9			0.307692		0.307692	26.2222
	Day 17	30	34	dead	28		38				18	28	dead	36		212	7			0.239316		0.239316	30.2857
	Day 18	28	32		36		30				38	20		24		208	7			0.239316		0.239316	29.7143
	Day 19	38	dead		28		20				34	dead		32		152	5			0.17094		0.17094	30.4
	Day 20	18			38		22				28			32		138	5			0.17094		0.17094	27.6
	Day 21	22			30		42				32			22		148	5			0.17094		0.17094	29.6
	Day 22	42			20		32				36			20		150	5			0.17094		0.17094	30
	Day 23	22			dead		36				32			dead		90	3			0.102564		0.102564	30
	Day 24	26					32				18					76	3			0.102564		0.102564	25.3333
	Day 25	32					22				dead					54	2			0.0683761		0.0683761	27
	Day 26	22					28									50	2			0.0683761		0.0683761	25
	Day 27	28					20									48	2			0.0683761		0.0683761	24
	Day 28	20					20									40	2			0.0683761		0.0683761	20
	Day 29	dead					dead										0			0		0
	Fecundity	Female
	day	1	2	3	4	5	6	7	8	9	10	11	12	13		# females	Fecundity	mx
	1	0	0	0	0	4	4	1	5	4	7	1	0	0		13	26	1
	2	8	15	10	9	13	2	0	1	7	4	5	1	4		13	79	3.03846
	3	4	6	1	0	6	22	4	6	1	0	3	10	3		13	66	2.53846
	4	5	5	0	2	6	12	0	4	3	2	8	4	4		13	55	2.11538
	5	8	5	10	3	5	9	2	2	3	6	8	5	4		13	70	2.69231
	6	3	0	11	7	11	22	2	0	0	7	1	1	2		13	67	2.57692
	7	6	0	17	7	5	5	0	dead	dead	2	0	0	11		11	53	2.40909
	8	19	7	9	7	0	0	0			0	0	0	0		11	42	1.90909
	9	14	1	6	0	0	3	0			0	0	0	0		11	24	1.09091
	10	0	0	13	0	0	0	0			0	0	0	0		11	13	0.590909
	11	0	0	0	0	0	1	0			0	0	0	0		11	1	0.0454545
	12	0	0	0	0	0	8	0			0	0	0	0		11	8	0.363636
	13	0	0	0	0	0	1	0			0	0	0	0		11	1	0.0454545
	14	1	0	0	0	0	0	0			0	0	0	0		11	1	0.0454545
	15	0	0	0	0	dead	0	dead			0	0	0	0		9	0	0
	16	0	0	0	0		0				0	0	0	0		9	0	0
	17	0	0	dead	0		0				0	0	dead	0		7	0	0
	18	0	0		0		0				0	0		0		7	0	0
	19	0	dead		0		0				0	18		0		6	18	1.5
	20	0			0		0				0			0		5	0	0
	21	0			0		0				0			0		5	0	0
	22	0			0		0				0			0		5	0	0
	23	0			dead		0				0			dead		3	0	0
	24	0					0				0					3	0	0
	25	0					0				dead					2	0	0
	26	0					0									2	0	0
	27	0					0									2	0	0
	28	0					0									2	0	0
	29	dead					dead									0	0	0
[truncated: 14 more columns]

## Sheet: kill rate
AGE	AGE SPECIFIC SURVIVAL			KILL RATE					LIFE TABLE
x	lx eggs	lx nymphs and adults	lx	kx	lx kx	lx kx x	e-(kmx)lxkx		mx	lx mx	lx mx x	e-(rmx)lxmx
0	1	1	1	0	0	0	0		0	0	0	0
1	1	1	1	0	0	0	0		0	0	0	0
2	1	1	1	0	0	0	0		0	0	0	0
3	1	1	1	0	0	0	0		0	0	0	0
4	1	1	1	0	0	0	0		0	0	0	0
5	1	1	1	0	0	0	0		0	0	0	0
6	1	1	1	0	0	0	0		0	0	0	0
7	1	1	1	0	0	0	0		0	0	0	0
8	1	1	1	0	0	0	0		0	0	0	0
9	1	1	1	0	0	0	0		0	0	0	0
10	1	1	1	4.15873	4.15873	41.5873	0.181204		0	0	0	0
11	1	1	1	3.8254	3.8254	42.0794	0.121844		0	0	0	0
12	1	0.968254	0.968254	4.57377	4.42857	53.1429	0.103113		0	0	0	0
13	1	0.968254	0.968254	6.59016	6.38095	82.9524	0.108606		0	0	0	0
14	1	0.968254	0.968254	7.2459	7.01587	98.2222	0.0872914		0	0	0	0
15	1	0.968254	0.968254	9.2459	8.95238	134.286	0.0814234		0	0	0	0
16	1	0.952381	0.952381	11.5833	11.0317	176.508	0.0733458		0	0	0	0
17	1	0.952381	0.952381	12.0333	11.4603	194.825	0.0556992		0	0	0	0
18	1	0.952381	0.952381	13.25	12.619	227.143	0.0448331		0	0	0	0
19	1	0.936508	0.936508	13.9831	13.0952	248.81	0.03401		0	0	0	0
20	1	0.936508	0.936508	16.1356	15.1111	302.222	0.0286887		0	0	0	0
21	1	0.920635	0.920635	14.1034	12.9841	272.667	0.0180197		0	0	0	0
22	1	0.888889	0.888889	10.8571	9.65079	212.317	0.00979081		0	0	0	0
23	1	0.888889	0.888889	17.5714	15.619	359.238	0.0115833		1	0.888889	20.4444	0.0753551
24	1	0.888889	0.888889	24.6552	21.9158	525.978	0.011881		3.03846	2.70085	64.8205	0.205669
25	1	0.888889	0.888889	23.908	21.2515	531.288	0.00842185		2.53846	2.25641	56.4103	0.154344
26	1	0.888889	0.888889	21.9684	19.5275	507.714	0.00565698		2.11538	1.88034	48.8889	0.115534
27	1	0.888889	0.888889	24.0769	21.4017	577.846	0.00453218		2.69231	2.39316	64.6154	0.132084
28	1	0.888889	0.888889	21.0769	18.735	524.581	0.00290024		2.57692	2.2906	64.1368	0.113561
29	1	0.786325	0.786325	23.2609	18.2906	530.427	0.0020698		2.40909	1.89433	54.9355	0.0843602
30	1	0.752137	0.752137	22.7273	17.094	512.821	0.00141405		1.90909	1.4359	43.0769	0.0574392
31	1	0.752137	0.752137	22.6364	17.0256	527.795	0.00102954		1.09091	0.820513	25.4359	0.0294831
32	1	0.752137	0.752137	23.4545	17.641	564.513	0.000779805		0.590909	0.444444	14.2222	0.0143453
33	1	0.752137	0.752137	21.8182	16.4103	541.538	0.000530272		0.0454545	0.034188	1.12821	0.000991215
34	1	0.752137	0.752137	23.5	17.6752	600.957	0.000417512		0.363636	0.273504	9.29915	0.00712297
35	1	0.752137	0.752137	24.4545	18.3932	643.761	0.0003176		0.0454545	0.034188	1.19658	0.000799786
36	1	0.752137	0.752137	21.4545	16.1368	580.923	0.000203686		0.0454545	0.034188	1.23077	0.000718417
37	1	0.683761	0.683761	20.95	14.3248	530.017	0.000132176		0	0	0	0
38	1	0.615385	0.615385	22.6667	13.9487	530.051	9.40851e-05		0	0	0	0
39	1	0.547009	0.547009	21	11.4872	448	5.66397e-05		0	0	0	0
40	1	0.512821	0.512821	22.9333	11.7607	470.427	4.23897e-05		0	0	0	0
41	1	0.444444	0.444444	19.5385	8.68376	356.034	2.288e-05		1.5	0.666667	27.3333	0.00819267
42	1	0.410256	0.410256	17.3333	7.11111	298.667	1.36964e-05		0	0	0	0
43	1	0.34188	0.34188	23.4	8	344	1.12637e-05		0	0	0	0
44	1	0.34188	0.34188	21.6	7.38462	324.923	7.60044e-06		0	0	0	0
45	1	0.273504	0.273504	19.5	5.33333	240	4.01264e-06		0	0	0	0
46	1	0.273504	0.273504	19.75	5.40171	248.479	2.97087e-06		0	0	0	0
47	1	0.205128	0.205128	14.6667	3.00855	141.402	1.20957e-06		0	0	0	0
48	1	0.17094	0.17094	21.2	3.62393	173.949	1.06506e-06		0	0	0	0
49	1	0.17094	0.17094	18.4	3.1453	154.12	6.75735e-07		0	0	0	0
50	1	0.17094	0.17094	16.6	2.83761	141.88	4.45643e-07		0	0	0	0
51	1	0.0683761	0.0683761	13	0.888889	45.3333	1.02048e-07		0	0	0	0
52	1	0.0683761	0.0683761	15	1.02564	53.3333	8.6074e-08
53	1	0.0683761	0.0683761	17.5	1.19658	63.4188	7.34073e-08
54	1	0.034188	0.034188	4	0.136752	7.38462	6.1327e-09
55	1	0	0	0	0	0	0
					487.131	14187.6	0.999998			18.0482	497.175	1
									GRR	21.9615
				K0	487.131				R0	18.0482
				Tk	29.1248				T	27.5471
				Km Euler eq.	0.313334				rm Euler eq.	0.107294
				Km = lnK0/Tk	0.212484				rm = lnR0/T	0.105022
									λ	1.11326

## Sheet: Nesidiocoris tenuis Cxj graph
	x = age	j = stage (N1 nymphs, N2, N3, N4, N5, females, males)
	Cxj
x	Cx N1	Cx N2	Cx N3	Cx N4	Cx N5	Cx female	Cx male
0
1
2
3
4
5
6
7
8
9	0
10	4.15873	0
11	3.55738	12	0
12	2.92308	7.38095	10	0
13	2.41667	7.02128	13	30	0
14	1.5	6.58537	9.84615	0	35
15	0	6.74074	11.1935	17.5	0
16		7.09091	11.125	16.3125	0
17		5.5	9.16667	14.6774	18
18		0	9	13.5405	19.6667
19			4.5	12.8889	18.5263
20			6	13.2222	19.6667
21			0	12.3636	18.9444
22				15	17.4412	0	0
23				0	16.9565	23.2308	12.7692
24					16.6364	35.8462	17.3846
25					11.2	34.7692	15.5385
26					16	29.8462	14.3077
27					0	30.6154	17.5385
28						29.5385	12.6154
29						32	15.25
30						29.4545	16
31						32.7273	12.5455
32						27.0909	19.8182
33						30.3636	13.2727
34						32.9091	14.0909
35						32.7273	16.1818
36						26.5455	16.3636
37						31.7778	12.0909
38						26.2222	19.1111
39						30.2857	13.7778
40						29.7143	17
41						30.4	12.75
42						27.6	10
43						29.6	17.2
44						30	13.2
45						30	13.2
46						25.3333	16.4
47						27	8.5
48						25	18.6667
49						24	14.6667
50						20	14.3333
51						0	13
52							15
53							17.5
54							4
55							0
56
57
58
59
60
