# Supplementary material for: The pest kill rate of thirteen natural enemies as aggregate evaluation criterion of their biological control potential of Tutaabsoluta
Source: Sci Rep. 2021 May 24;11:10756. doi: 10.1038/s41598-021-90034-8 (PMC8144571; doi:10.1038/s41598-021-90034-8)
Supplement: Supplementary file 9 — Supplementary Information 9. [file 41598_2021_90034_MOESM9_ESM.xlsx]

## Sheet: Introduction Necremnus tutae
Necremnus tutae
Publication used for obtaining lifetable data
Calvo, F.J., Soriano, J.D., Bolckmans, K. & Belda, J.E. (2013) Host instar suitability and life-history parameters under different temperature regimes of Necremnus artynes on Tuta absoluta.
Biocontrol Science and Technology 23(7), 803–815.
Additional raw data presented in this Excel file were provided by F. J. Calvo
Experimental conditions: 25 °C, 75 % RH and 16:8 L:D

## Sheet: Necremnus tutae kill rate
STAGE	AGE	AGE-SPECIFIC SURVIVAL			KILL RATE					LIFE TABLE
	x	preimaginal survival	adult survival	lx	kx	lx kx	lx kx x	e-(kmx)lxkx		mx	lx mx	lx mx x	e-(rmx)lxmx
egg	0	1	1	1	0	0	0	0		0	0	0	0
egg	1	1	1	1	0	0	0	0		0	0	0	0
egg	2	1	1	1	0	0	0	0		0	0	0	0
larvae	3	0.813559	1	0.813559	0	0	0	0		0	0	0	0
larvae	4	0.813559	1	0.813559	0	0	0	0		0	0	0	0
larvae	5	0.813559	1	0.813559	0	0	0	0		0	0	0	0
larvae	6	0.813559	1	0.813559	0	0	0	0		0	0	0	0
pupae	7	0.666667	1	0.666667	0	0	0	0		0	0	0	0
pupae	8	0.666667	1	0.666667	0	0	0	0		0	0	0	0
pupae	9	0.666667	1	0.666667	0	0	0	0		0	0	0	0
pupae	10	0.666667	1	0.666667	0	0	0	0		0	0	0	0
pupae	11	0.666667	1	0.666667	0	0	0	0		0	0	0	0
Adult	12	0.638418	1	0.638418	3.56522	2.2761	27.3132	0.126366		0.828522	0.528943	6.34732	0.0620781
Adult	13	0.638418	0.956522	0.610661	2.81818	1.72095	22.3724	0.0750895		0.866182	0.528943	6.87626	0.0519277
Adult	14	0.638418	0.956522	0.610661	9.36364	5.71801	80.0521	0.196076		3.176	1.93946	27.1524	0.159269
Adult	15	0.638418	0.913043	0.582903	9.47619	5.5237	82.8556	0.148861		3.66752	2.13781	32.0672	0.146853
Adult	16	0.638418	0.869565	0.555146	9.8	5.44043	87.0469	0.115227		3.6524	2.02762	32.4419	0.116509
Adult	17	0.638418	0.782609	0.499632	10.2222	5.10734	86.8249	0.085013		4.32289	2.15985	36.7175	0.103814
Adult	18	0.638418	0.73913	0.471874	10.8235	5.10734	91.9322	0.0668121		4.62388	2.18189	39.274	0.0877258
Adult	19	0.638418	0.695652	0.444117	10.0625	4.46893	84.9096	0.0459445		4.31738	1.91742	36.431	0.064487
Adult	20	0.638418	0.695652	0.444117	7.8125	3.46966	69.3933	0.0280342		3.02713	1.3444	26.8879	0.0378219
Adult	21	0.638418	0.695652	0.444117	10.25	4.5522	95.5962	0.0289062		3.32488	1.47663	31.0093	0.0347496
Adult	22	0.638418	0.695652	0.444117	8.75	3.88602	85.4925	0.019393		2.82863	1.25624	27.6373	0.0247292
Adult	23	0.638418	0.565217	0.360845	10.6923	3.85827	88.7401	0.0151322		3.78677	1.36644	31.428	0.0225003
Adult	24	0.638418	0.565217	0.360845	12.5385	4.52444	108.587	0.0139459		4.15323	1.49867	35.9681	0.0206427
Adult	25	0.638418	0.565217	0.360845	14.6923	5.30165	132.541	0.0128428		4.82508	1.7411	43.5276	0.0200606
Adult	26	0.638418	0.565217	0.360845	10.3846	3.74724	97.4282	0.00713397		3.90892	1.41052	36.6734	0.0135944
Adult	27	0.638418	0.565217	0.360845	7.15385	2.58143	69.6986	0.00386234		2.382	0.859533	23.2074	0.00692953
Adult	28	0.638418	0.521739	0.333088	9.83333	3.27536	91.7101	0.00385141		3.3745	1.124	31.4721	0.00758002
Adult	29	0.638418	0.434783	0.277573	8.8	2.44264	70.8366	0.00225731		3.0172	0.837493	24.2873	0.00472438
Adult	30	0.638418	0.391304	0.249816	6.55556	1.63768	49.1304	0.0011894		2.382	0.595061	17.8518	0.00280793
Adult	31	0.638418	0.391304	0.249816	7.44444	1.85974	57.6519	0.00106151		2.91133	0.727297	22.5462	0.00287076
Adult	32	0.638418	0.347826	0.222058	7.875	1.74871	55.9587	0.000784437		3.07675	0.683218	21.863	0.00225582
Adult	33	0.638418	0.26087	0.166544	11.6667	1.94301	64.1194	0.000684992		4.49933	0.749336	24.7281	0.00206958
Adult	34	0.638418	0.26087	0.166544	9.83333	1.63768	55.6812	0.000453743		3.44067	0.573022	19.4827	0.00132385
Adult	35	0.638418	0.26087	0.166544	9	1.49889	52.4613	0.000326378		2.11733	0.352629	12.342	0.000681468
Adult	36	0.638418	0.217391	0.138787	5.8	0.804962	28.9786	0.000137751		1.4292	0.198354	7.14073	0.000320648
Adult	37	0.638418	0.173913	0.111029	11	1.22132	45.1889	0.000164256		3.573	0.396707	14.6782	0.000536438
Adult	38	0.638418	0.173913	0.111029	17.5	1.94301	73.8344	0.000205369		5.161	0.573022	21.7748	0.000648159
Adult	39	0.638418	0.173913	0.111029	8	0.888234	34.6411	7.37832e-05		1.3895	0.154275	6.01673	0.000145971
Adult	40	0.638418	0.130435	0.0832719	10.3333	0.860477	34.4191	5.61745e-05		1.05867	0.0881572	3.52629	6.97734e-05
Adult	41	0.638418	0.130435	0.0832719	9.66667	0.804962	33.0034	4.12996e-05		1.32333	0.110197	4.51806	7.29559e-05
Adult	42	0.638418	0.130435	0.0832719	9.66667	0.804962	33.8084	3.24576e-05		1.85267	0.154275	6.47955	8.54377e-05
Adult	43	0.638418	0.0869565	0.0555146	10	0.555146	23.8713	1.75921e-05		1.985	0.110197	4.73845	5.10484e-05
Adult	44	0.638418	0.0434783	0.0277573	13	0.360845	15.8772	8.98672e-06		2.382	0.0661179	2.90919	2.56209e-05
Adult	45	0.638418	0.0434783	0.0277573	12	0.333088	14.9889	6.51942e-06		1.588	0.0440786	1.98354	1.42877e-05
Adult	46	0.638418	0.0434783	0.0277573	8	0.222058	10.2147	3.41576e-06		2.382	0.0661179	3.04142	1.79273e-05
Adult	47	0.638418	0.0434783	0.0277573	7	0.194301	9.13215	2.34891e-06		0.794	0.0220393	1.03585	4.99868e-06
Adult	48	0.638418	0	0	0	0	0	0		0	0	0	0
						92.3208	2166.29	0.999999			32.0011	726.063	0.999999
										GRR	103.429
					K0	92.3208				R0	32.0011
					Tk	23.4648				T	22.6887
					Km Euler eq.	0.240919				rm Euler eq.	0.178541
					Km = lnK0/Tk	0.192853				rm = lnR0/T	0.152753
										λ	1.19547

## Sheet: Adult development
	Daily fecundity																																					Daily HOST FEEDING
	♀1	♀2	♀3	♀4	♀5	♀6	♀7	♀8	♀9	♀10	♀11	♀12	♀13	♀14	♀15	♀16	♀17	♀18	♀19	♀20	♀21	♀22	♀23	♀24	♀25	♀26	♀27	♀28			Females	adult lx	# host parasitized	Sex-ratio	mx			♀1	♀2	♀3	♀4	♀5	♀6	♀7	♀8	♀9	♀10	♀11	♀12
D1	0	1	0	1	4	0			1	2	0	2		1		2	3	0	1	0	1	0		0	0	4	0	1		D1	23	1	24	0.794	0.828522		D1	2	2	3	1	4	2			1	3	2	4
D2	5	1	3	0	6	0			0	0	0	0				0	0	1	1	0	0	0		1	3	1	0	2		D2	22	0.956522	24	0.794	0.866182		D2	3	2	2	2	6	1			0	0	1	0
D3	3	0	0	2	5	3			2	11	2	12				5	3	7	8	1	5	2		0	1	0	6	10		D3	22	0.956522	88	0.794	3.176		D3	5	3	3	1	7	6			7	8	4	11
D4	6	6	10	5	10	0			2	2	1	12				1	5	8	6	4	2	0		6	5	6	0			D4	21	0.913043	97	0.794	3.66752		D4	11	10	10	9	11	1			1	5	1	4
D5	5	1	4	1	8	2			1	11	1	8					4	7	6	6	5	4		7	2	9	0			D5	20	0.869565	92	0.794	3.6524		D5	1	3	2	4	3	3			4	4	6	10
D6	3		0	13	2	1			2	7	2	13					15	9	10	0	4	4		6	3	4				D6	18	0.782609	98	0.794	4.32289		D6	3	0	10	1	5	3			9	8	4	1
D7	5		5	4		4			2	9	2	14					7	14	5	2	7	0		3	6	10				D7	17	0.73913	99	0.794	4.62388		D7	7	0	12	6	0	4			8	7	1	4
D8	6		7	4		0			4	11		3					6	12	2	4	7	9		2	6	4				D8	16	0.695652	87	0.794	4.31738		D8	9	0	5	4	0	7			5	8	0	5
D9	5		6	6		0			0	3		1					7	3	6	2	5	8		4	4	1				D9	16	0.695652	61	0.794	3.02713		D9	2	0	8	5	0	3			1	0	0	5
D10	1		3	10		4			2	1		8					3	3	9	3	3	2		4	4	7				D10	16	0.695652	67	0.794	3.32488		D10	1	0	4	4	0	6			9	11	0	4
D11	0		3	8		2			0	2		12					14	0	6	1	3	4		1	0	1				D11	16	0.695652	57	0.794	2.82863		D11	6	0	5	6	0	4			3	6	0	2
D12			5	1		2				14		14					2	0	4	4	1	11		0	4					D12	13	0.565217	62	0.794	3.78677		D12	0	0	7	1	0	3			0	4	0	4
D13			5	0		3				9		4					9	3	5	8	5	5		4	8					D13	13	0.565217	68	0.794	4.15323		D13	0	0	6	4	0	8			0	7	0	11
D14			5	10		5				10		13					6	2	6	9	2	9		1	1					D14	13	0.565217	79	0.794	4.82508		D14	0	0	8	7	0	14			0	14	0	12
D15			12	9		1				9		8					3	4	5	4	3	5		0	1					D15	13	0.565217	64	0.794	3.90892		D15	0	0	10	6	0	1			0	3	0	5
D16			4	4		0				6		7					5	0	2	3	3	2		0	3					D16	13	0.565217	39	0.794	2.382		D16	0	0	7	5	0	1			0	2	0	3
D17			3	3		3				8		8					5		4	5	4	5		0	3					D17	12	0.521739	51	0.794	3.3745		D17	0	0	4	7	0	3			0	5	0	7
D18			5	9		0				9							2		5	5	1	0			2					D18	10	0.434783	38	0.794	3.0172		D18	0	0	10	10	0	3			0	3	0	0
D19			4	1		3				7							0		1	8	0				3					D19	9	0.391304	27	0.794	2.382		D19	0	0	2	4	0	3			0	6	0	0
D20			0	5		2				8							5		5	5	0				3					D20	9	0.391304	33	0.794	2.91133		D20	0	0	3	9	0	4			0	4	0	0
D21			3	7						8							4		3	4	0				2					D21	8	0.347826	31	0.794	3.07675		D21	0	0	6	6	0	0			0	5	0	0
D22			2	4						14							2			7					5					D22	6	0.26087	34	0.794	4.49933		D22	0	0	3	6	0	0			0	12	0	0
D23			3	6						4							7			2					4					D23	6	0.26087	26	0.794	3.44067		D23	0	0	4	8	0	0			0	5	0	0
D24			6	2						1							5			2					0					D24	6	0.26087	16	0.794	2.11733		D24	0	0	1	4	0	0			0	8	0	0
D25				0						2							6			1					0					D25	5	0.217391	9	0.794	1.4292		D25	0	0	0	2	0	0			0	7	0	0
D26				0						6							12			0										D26	4	0.173913	18	0.794	3.573		D26	0	0	0	4	0	0			0	7	0	0
D27				0						7							14			5										D27	4	0.173913	26	0.794	5.161		D27	0	0	0	3	0	0			0	11	0	0
D28				0						0							6			1										D28	4	0.173913	7	0.794	1.3895		D28	0	0	0	6	0	0			0	6	0	0
D29				0													4			0										D29	3	0.130435	4	0.794	1.05867		D29	0	0	0	0	0	0			0	0	0	0
D30				0													5			0										D30	3	0.130435	5	0.794	1.32333		D30	0	0	0	11	0	0			0	0	0	0
D31				0													6			1										D31	3	0.130435	7	0.794	1.85267		D31	0	0	0	2	0	0			0	0	0	0
D32																	4			1										D32	2	0.0869565	5	0.794	1.985		D32	0	0	0	0	0	0			0	0	0	0
D33																	3													D33	1	0.0434783	3	0.794	2.382		D33	0	0	0	0	0	0			0	0	0	0
D34																	2													D34	1	0.0434783	2	0.794	1.588		D34	0	0	0	0	0	0			0	0	0	0
D35																	3													D35	1	0.0434783	3	0.794	2.382		D35	0	0	0	0	0	0			0	0	0	0
D36																	1													D36	1	0.0434783	1	0.794	0.794		D36	0	0	0	0	0	0			0	0	0	0
																														D37	0	0	0		0
TOT	39	9	98	115	35	35			16	181	8	139	0	1	0	8	188	73	100	98	61	70		39	73	47	6	13									TOT	50	20	135	148	36	80	0		48	169	19	92
Pre	1	0	1	0	0	2			0	0	2	0		0		0	0	1	0	2	0	2		1	1	0	2	0
Ovi	9	4	23	24	6	18			10	27	5	17		1		4	36	14	21	30	18	15		13	22	11	1	3
Post	1	0	0	7	0	0			1	1	0	0		0		0	0	1	0	0	3	1		3	2	0	2	0
Total	11	4	24	31	6	20			11	28	7	17		1		4	36	16	21	32	21	18		17	25	11	5	3									Long	11	5	24	30	6	20	0		10	26	7	16
Joop: Longevity as from "Longevity and oviposition perio" sheet	11	4	24	31	6	20	.	.	11	28	7	17	.	1	.	4	36	16	21	32	21	18	.	17	25	11	5	3
[truncated: 19 more columns]
