# Supplementary material for: The pest kill rate of thirteen natural enemies as aggregate evaluation criterion of their biological control potential of Tutaabsoluta
Source: Sci Rep. 2021 May 24;11:10756. doi: 10.1038/s41598-021-90034-8 (PMC8144571; doi:10.1038/s41598-021-90034-8)
Supplement: Supplementary file 10 — Supplementary Information 10. [file 41598_2021_90034_MOESM10_ESM.xlsx]

## Sheet: Introduction Pseudap dignus
Pseudapanteles dignus
Publications used for obtaining lifetable data
Luna MG, Sánchez NE, Pereyra PC (2007) Parasitism of Tuta absoluta (Lepidoptera, Gelechiidae) by Pseudapanteles dignus (Hymenoptera, Braconidae) under laboratory conditions. Environ Entomol 36:887–893
Nieves EL, Pereyra PC, Luna MG et al (2015) Laboratory population parameters and field impact of the larval endoparasitoid Pseudapanteles dignus (Hymenoptera: Braconidae) on its host Tuta
absoluta (Lepidoptera: Gelechiidae) in tomato crops in Argentina. J. Econ. Entomol. 108:1553–1559
Additional data presented in this Excel file were provided by E.L. Nieves and N.E. Sanchez
Experimental conditions: 25 ± 2°C, 65 ± 5% RH and 14:10 L:D
Immature development
total immature mortality is 35,92 %
Total immature development time is 22,96 days
sex ratio of emerging adults is is 67,02% females

## Sheet: Pseudap dignus lifetable and km
	AGE	AGE-SPECIFIC SURVIVAL			KILL RATE					LIFE TABLE
	x	preimaginal survival	adult survival	lx	kx	lx kx	lx kx x	e-(kmx)lxkx		mx	lx mx	lx mx x	e-(rmx)lxmx
	0	1	1	1	0	0	0	0		0	0	0	0
	1	0.9375	1	0.9375	0	0	0	0		0	0	0	0
	2	0.9375	1	0.9375	0	0	0	0		0	0	0	0
	3	0.9375	1	0.9375	0	0	0	0		0	0	0	0
	4	0.9375	1	0.9375	0	0	0	0		0	0	0	0
	5	0.9375	1	0.9375	0	0	0	0		0	0	0	0
	6	0.9375	1	0.9375	0	0	0	0		0	0	0	0
	7	0.9375	1	0.9375	0	0	0	0		0	0	0	0
	8	0.9375	1	0.9375	0	0	0	0		0	0	0	0
	9	0.9375	1	0.9375	0	0	0	0		0	0	0	0
	10	0.9375	1	0.9375	0	0	0	0		0	0	0	0
	11	0.9375	1	0.9375	0	0	0	0		0	0	0	0
	12	0.9375	1	0.9375	0	0	0	0		0	0	0	0
	13	0.9375	1	0.9375	0	0	0	0		0	0	0	0
	14	0.821719	1	0.821719	0	0	0	0		0	0	0	0
	15	0.821719	1	0.821719	0	0	0	0		0	0	0	0
	16	0.821719	1	0.821719	0	0	0	0		0	0	0	0
	17	0.821719	1	0.821719	0	0	0	0		0	0	0	0
	18	0.821719	1	0.821719	0	0	0	0		0	0	0	0
	19	0.821719	1	0.821719	0	0	0	0		0	0	0	0
	20	0.821719	1	0.821719	0	0	0	0		0	0	0	0
	21	0.821719	1	0.821719	0	0	0	0		0	0	0	0
	22	0.821719	1	0.821719	0	0	0	0		0	0	0	0
	23	0.679397	1	0.679397	0	0	0	0		0	0	0	0
	24	0.679397	1	0.679397	13.2857	9.02628	216.631	0.222146		8.90409	6.04941	145.186	0.231115
	25	0.679397	1	0.679397	10.1429	6.89103	172.276	0.145337		6.79774	4.61837	115.459	0.154001
	26	0.679397	1	0.679397	10.5714	7.1822	186.737	0.129812		7.08497	4.81351	125.151	0.140094
	27	0.679397	1	0.679397	11.4286	7.76454	209.643	0.120264		7.65943	5.20379	140.502	0.13219
	28	0.679397	1	0.679397	10.4286	7.08514	198.384	0.0940443		6.98923	4.74846	132.957	0.105282
	29	0.679397	1	0.679397	10.4286	7.08514	205.469	0.0805928		6.98923	4.74846	137.705	0.0918913
	30	0.679397	1	0.679397	5.57143	3.78521	113.556	0.0368979		3.73397	2.53685	76.1055	0.0428487
	31	0.679397	1	0.679397	6.42857	4.36755	135.394	0.0364849		4.30843	2.92713	90.7411	0.0431526
	32	0.679397	1	0.679397	10.1429	6.89103	220.513	0.0493314		6.79774	4.61837	147.788	0.0594257
	33	0.679397	1	0.679397	7.85714	5.33812	176.158	0.0327485		5.26586	3.57761	118.061	0.0401791
	34	0.679397	0.857143	0.58234	6	3.49404	118.797	0.0183694		4.0212	2.34171	79.618	0.0229542
	35	0.679397	0.857143	0.58234	3.83333	2.2323	78.1307	0.0100574		2.5691	1.49609	52.3632	0.0127999
	36	0.679397	0.428571	0.29117	7	2.03819	73.3749	0.00786935		4.6914	1.366	49.1758	0.0102005
	37	0.679397	0.285714	0.194113	9	1.74702	64.6398	0.00578037		6.0318	1.17085	43.3216	0.00763125
	38	0.679397	0.285714	0.194113	8	1.55291	59.0105	0.00440319		5.3616	1.04076	39.5488	0.00592058
	39	0.679397	0.285714	0.194113	6	1.16468	45.4225	0.00283004		4.0212	0.780569	30.4422	0.00387567
	40	0.679397	0.285714	0.194113	4.5	0.873511	34.9404	0.00181893		3.0159	0.585427	23.4171	0.00253706
	41	0.679397	0.285714	0.194113	3.5	0.679397	27.8553	0.00121237		2.3457	0.455332	18.6686	0.00172229
	42	0.679397	0.142857	0.0970567	0	0	0	0		0	0	0	0
	43	0.679397	0.142857	0.0970567	0	0	0	0		0	0	0	0
	44	0.679397	0	0	0	0	0	0		0	0	0	0
						79.1983	2336.93	1			53.0787	1566.21	1
										GRR	96.5886
					K0	79.1983				R0	53.0787
					Tk	29.5074				T	29.5074
					Km Euler eq.	0.154357				rm Euler eq.	0.136033
					Km = lnK0/Tk	0.148165				rm = lnR0/T	0.134603
										λ	1.14572

## Sheet: Immature development
Larvae that developed into cocoon								Larvae that died
Replicate		Development time			Survival			Replicate		Development time			Survival
		(days)								(days)
1		13			alive			50		7			dead
2		13			alive			51		11			dead
3		13			alive			52		11			dead
4		14			alive			70		1			dead
5		12			alive			71		1			dead
6		13			alive			109		19			dead
7		13			alive			110		17			dead
8		13			alive			166		16			dead
9		13			alive			167		15			dead
10		16			alive			191		14			dead
11		11			alive			192		14			dead
12		12			alive			193		15			dead
13		14			alive			194		14			dead
14		15			alive			211		14			dead
15		13			alive			226		15			dead
16		12			alive			227		16			dead
17		12			alive			228		12			dead
18		11			alive			229		17			dead
19		11			alive			230		18			dead
20		12			alive			231		12			dead
21		12			alive			257		8			dead
22		12			alive			258		8			dead
23		11			alive			284		7			dead
24		13			alive			297		6			dead
25		12			alive			298		6			dead
26		12			alive			299		6			dead
27		11			alive			300		6			dead
28		14			alive			301		6			dead
29		11			alive			302		6			dead
30		13			alive			303		12			dead
31		12			alive			304		9			dead
32		18			alive			313		7			dead
33		18			alive			314		7			dead
34		18			alive			315		5			dead
35		13			alive			316		12			dead
36		16			alive			317		12			dead
37		16			alive			318		12			dead
38		14			alive			319		12			dead
39		16			alive			320		12			dead
40		15			alive			321		11			dead
41		16			alive			332		16			dead
42		14			alive
43		14			alive
44		12			alive			41 dead larvae
45		13			alive
46		11			alive
47		12			alive
48		14			alive
49		11			alive
53		12			alive
54		12			alive
55		19			alive
56		12			alive
57		12			alive
58		19			alive
59		12			alive
60		12			alive
61		12			alive
62		12			alive
63		19			alive
64		12			alive
65		12			alive
66		19			alive
67		12			alive
68		12			alive
69		12			alive
72		7			alive
73		10			alive
74		10			alive
75		9			alive
76		10			alive
77		10			alive
78		10			alive
79		8			alive
80		10			alive
81		7			alive
82		9			alive
83		8			alive
84		9			alive
85		17			alive
86		17			alive
87		17			alive
88		17			alive
89		17			alive
90		17			alive
91		17			alive
92		17			alive
93		17			alive
94		17			alive
95		17			alive
96		17			alive
97		17			alive
98		17			alive
99		17			alive
100		17			alive
101		17			alive
102		17			alive
103		17			alive
104		17			alive
105		17			alive
106		17			alive
107		17			alive
108		17			alive
111		16			alive
112		16			alive
113		16			alive
114		16			alive
115		16			alive
116		16			alive
117		16			alive
118		16			alive
119		16			alive
120		16			alive
121		16			alive
122		16			alive
123		16			alive
124		16			alive
125		16			alive
126		16			alive
127		16			alive
128		18			alive
129		15			alive
130		15			alive
131		15			alive
132		15			alive
133		15			alive
134		15			alive
135		17			alive
136		15			alive
137		15			alive
138		15			alive
139		15			alive
140		15			alive
141		15			alive
142		16			alive
143		15			alive
144		16			alive
145		16			alive
146		15			alive
147		15			alive
148		15			alive
149		15			alive
150		15			alive
151		15			alive
152		15			alive
153		15			alive
154		15			alive
155		15			alive
156		15			alive
157		15			alive
158		15			alive
159		15			alive
160		15			alive
161		15			alive
162		15			alive
163		21			alive
164		20			alive
165		15			alive
168		14			alive
169		14			alive
170		24			alive
171		14			alive
172		14			alive
173		14			alive
174		16			alive
175		14			alive
176		14			alive
177		14			alive
178		16			alive
179		16			alive
180		15			alive
181		15			alive
182		14			alive
183		14			alive
184		14			alive
185		14			alive
186		14			alive
187		15			alive
188		14			alive
189		17			alive
190		16			alive
195		17			alive
196		14			alive
197		13			alive
198		13			alive
199		13			alive
200		13			alive
201		9			alive
202		14			alive
203		13			alive
204		13			alive
205		13			alive
206		13			alive
207		13			alive
208		20			alive
209		13			alive
210		13			alive
212		15			alive
213		14			alive
214		18			alive
215		17			alive
216		14			alive
217		14			alive
218		17			alive
219		17			alive
220		21			alive
221		17			alive
222		14			alive
223		14			alive
224		16			alive
225		14			alive
232		16			alive
233		13			alive
234		13			alive
235		13			alive
236		13			alive
237		13			alive
238		14			alive
239		13			alive
240		14			alive
241		13			alive
242		16			alive
243		13			alive
244		11			alive
245		15			alive
246		16			alive
247		15			alive
248		13			alive
249		14			alive
250		11			alive
251		11			alive
252		13			alive
253		13			alive
254		11			alive
255		15			alive
256		14			alive
259		12			alive
260		12			alive
261		15			alive
262		15			alive
263		12			alive
264		10			alive
265		10			alive
266		12			alive
267		14			alive
268		12			alive
269		20			alive
270		12			alive
271		18			alive
272		12			alive
273		12			alive
274		10			alive
275		12			alive
276		12			alive
277		15			alive
278		14			alive
279		12			alive
280		10			alive
281		13			alive
282		12			alive
283		13			alive
285		15			alive
286		18			alive
287		14			alive
288		17			alive
289		14			alive
290		15			alive
291		18			alive
292		14			alive
293		14			alive
294		13			alive
295		14			alive
296		16			alive
305		12			alive
306		14			alive
307		14			alive
308		12			alive
309		14			alive
310		16			alive
311		14			alive
312		11			alive
322		14			alive
323		13			alive
324		13			alive
325		13			alive
326		13			alive
327		15			alive
328		13			alive
329		13			alive
330		11			alive
331		13			alive
		4130
291 larvae developed into cocoons, average development time: 14,19 days
n=332
291 alive	0.8765	survival
41 dead	0.1235	mortality
Cocoons that developed into adults										Cocoons that died
Replicate		Development time			Survival		Sex			Replicate					Dead cocoon
		(days)
1		10			alive		female			38					dead
2		10			alive		female			39					dead
3		12			alive		female			40					dead
4		10			alive		female			41					dead
5		10			alive		female			42					dead
6		11			alive		female			43					dead
7		10			alive		female			44					dead
8		11			alive		female			45					dead
9		10			alive		female			47					dead
10		10			alive		female			48					dead
11		10			alive		female			58					dead
12		11			alive		female			59					dead
13		11			alive		female			60					dead
14		11			alive		female			61					dead
15		10			alive		female			63					dead
16		12			alive		female			77					dead
17		11			alive		female			81					dead
18		12			alive		female			82					dead
19		10			alive		female			83					dead
49		8			alive		female			84					dead
50		8			alive		female			85					dead
51		11			alive		female			86					dead
52		8			alive		female			99					dead
53		9			alive		female			110					dead
54		9			alive		female			123					dead
64		7			alive		female			127					dead
65		10			alive		female			144					dead
66		10			alive		female			146					dead
67		10			alive		female			165					dead
68		10			alive		female			170					dead
69		7			alive		female			187					dead
70		9			alive		female			201					dead
71		8			alive		female			222					dead
72		9			alive		female			243					dead
88		5			alive		female			268					dead
89		6			alive		female			271					dead
90		6			alive		female			282					dead
91		4			alive		female			284					dead
92		4			alive		female			292					dead
93		5			alive		female			301					dead
94		5			alive		female
95		6			alive		female			40 dead cocoons
111		4			alive		female
112		6			alive		female
129		6			alive		female
130		9			alive		female
131		8			alive		female
132		9			alive		female
133		9			alive		female
134		10			alive		female
135		8			alive		female
136		8			alive		female
137		8			alive		female
138		7			alive		female
150		8			alive		female
151		7			alive		female
152		10			alive		female
153		9			alive		female
154		8			alive		female
155		9			alive		female
171		9			alive		female
172		8			alive		female
173		10			alive		female
174		10			alive		female
175		10			alive		female
176		10			alive		female
177		8			alive		female
178		8			alive		female
179		9			alive		female
193		8			alive		female
194		8			alive		female
195		8			alive		female
196		9			alive		female
209		9			alive		female
210		9			alive		female
211		10			alive		female
212		9			alive		female
223		9			alive		female
224		9			alive		female
225		9			alive		female
226		8			alive		female
227		9			alive		female
228		8			alive		female
229		11			alive		female
230		10			alive		female
231		9			alive		female
232		9			alive		female
233		9			alive		female
234		9			alive		female
235		8			alive		female
236		9			alive		female
237		9			alive		female
238		9			alive		female
247		9			alive		female
248		7			alive		female
249		10			alive		female
250		10			alive		female
251		9			alive		female
252		9			alive		female
253		9			alive		female
254		10			alive		female
255		9			alive		female
256		9			alive		female
257		9			alive		female
258		9			alive		female
259		9			alive		female
260		10			alive		female
261		6			alive		female
273		9			alive		female
274		7			alive		female
275		10			alive		female
276		9			alive		female
277		9			alive		female
278		9			alive		female
279		9			alive		female
285		9			alive		female
286		7			alive		female
287		7			alive		female
288		9			alive		female
289		9			alive		female
293		9			alive		female
294		8			alive		female
295		8			alive		female
296		9			alive		female
297		10			alive		female
298		8			alive		female
299		9			alive		female
300		10			alive		female
		1123					128 females
	avg development	8.77
20		10			alive		male
21		10			alive		male
22		11			alive		male
23		10			alive		male
24		9			alive		male
25		10			alive		male
26		10			alive		male
27		10			alive		male
28		10			alive		male
29		10			alive		male
30		9			alive		male
31		11			alive		male
32		8			alive		male
33		10			alive		male
34		10			alive		male
35		11			alive		male
36		11			alive		male
37		13			alive		male
55		9			alive		male
73		10			alive		male
74		9			alive		male
75		10			alive		male
76		8			alive		male
96		5			alive		male
97		6			alive		male
98		6			alive		male
113		6			alive		male
114		7			alive		male
139		9			alive		male
140		6			alive		male
141		10			alive		male
142		8			alive		male
156		8			alive		male
157		8			alive		male
158		9			alive		male
180		9			alive		male
181		7			alive		male
182		9			alive		male
183		9			alive		male
184		8			alive		male
185		9			alive		male
186		8			alive		male
197		8			alive		male
198		9			alive		male
199		8			alive		male
200		8			alive		male
213		8			alive		male
214		7			alive		male
215		9			alive		male
216		9			alive		male
239		8			alive		male
240		9			alive		male
241		8			alive		male
242		9			alive		male
262		8			alive		male
263		7			alive		male
264		9			alive		male
265		8			alive		male
266		9			alive		male
280		8			alive		male
281		9			alive		male
290		9			alive		male
291		7			alive		male
		550					63 males

## Sheet: Adult development
Adult stage
Number of hosts parasitized per day
			Replicate
			1	2	3	4	5	6	7
		Day 1	10	13	7	16	12	23	12
		2	6	7	3	13	10	19	13
		3	6	8	3	15	9	16	17
		4	7	16	8	10	12	16	11
		5	6	8	3	17	11	17	11
		6	9	13	8	19	12	12	0
		7	8	11	0	10	1	7	2
		8	7	11	2	6	8	10	1
		9	17	9	5	12	1	15	12
		10	4	14	13	12	4	5	3
		11	12	6	7	4	dead	5	2
		12	2	9	4	0		5	3
		13	0	13	8	dead		dead	dead
		14	dead	8	10
		15		12	4
		16		8	4
		17		8	1
		18		7	0
		19		0	dead
		20		0
		21		dead
Longevity of adult females is 13,9 days, total number of host larvae parasitized during adult life 116,6, hosts parasitized per day 8,4
