# Supplementary material for: The pest kill rate of thirteen natural enemies as aggregate evaluation criterion of their biological control potential of Tutaabsoluta
Source: Sci Rep. 2021 May 24;11:10756. doi: 10.1038/s41598-021-90034-8 (PMC8144571; doi:10.1038/s41598-021-90034-8)
Supplement: Supplementary file 11 — Supplementary Information 11. [file 41598_2021_90034_MOESM11_ESM.xlsx]

## Sheet: Introduction Trichogr pretiosum
Trichogramma pretiosum without food
The raw data presented in the Excel file were provided by F.C. Montes
Development of Trichogramma pretiosum on Tuta absoluta eggs
Experimental period end of 2019 - start of 2020
Tuta absoluta was reared according to Pratissoli, D. & Parra, J. R. P. 2001. Seleção de linhagens de Trichogramma pretiosum Riley (Hymenoptera: Trichogrammatidae)Neotrop. Entomol.30: 277-282.
para o controle das traças Tuta absoluta (Meyrick) e Phthorimaea operculella (Zeller) (Lepidoptera: Gelechiidae). Neotrop. Entomol.30: 277-282.
The parasitoid T. pretiosum was obtained from Koppert Biological Systems Brazil.
Experimental conditions: 25 ± 2ºC, RH 70 ± 10% and photoperiod 14: 10 (L:D).
Immature development
The development of 100 parasitized T. absoluta eggs was followed daily to determine immature development period and sex ratio.
Immature mortality: 23 males died, 23 emerged; male mortality = 50%; 15 females died, 39 emerged; female mortality = 28%; overall mortality 38 dead, 62 emerged = 38%
Sex ratio: 54 females : 46 males = 54% females
The raw data are presented on the following Excel file page
Adult lifespan, reproduction capacity and host killing
The lifespan and reproduction capacity of 31 pairs of T. pretiosum was determined. The adult parasitoids did not have access to water or honey.
The 31 T. pretiosum females used in this experiment had developed on T. absoluta eggs and were offered 25 T. absoluta eggs per day on a tomato leaflet
The raw data are presented on the following Excel file pages

## Sheet: kill rate
	x	preimaginal survival	adult survival	lx	kx	lx kx	lx kx x	e-(kmx)lxkx
	0	1	1	1	0	0	0	0
	1	1	1	1	0	0	0	0
	2	1	1	1	0	0	0	0
	3	1	1	1	0	0	0	0
	4	1	1	1	0	0	0	0
	5	1	1	1	0	0	0	0
	6	1	1	1	0	0	0	0
	7	1	1	1	0	0	0	0
	8	1	1	1	0	0	0	0
	9	1	1	1	0	0	0	0
	10	0.981481	1	0.981481	0.193548	0.189964	1.89964	0.0583746
	11	0.722222	0.967742	0.698925	4.93333	3.44803	37.9283	0.941625
	12	0.722222	0	0	0	0	0	0
						3.63799	39.828	1
					K0	3.63799
					Tk	10.9478
					Km	0.117995	Euler Eq.
					Km = lnK0/Tk	0.117963

## Sheet: Immature development
	Tuta egg	5	6	26	27	28	29	30	31	32	33	34	35	36	37	38	39	40	41	42	43	44	45	46	47	48	49	50	51	52	53	54	55	56	57	58	59	60	61	62	78	79	80	81	82	91	92	93	94
	Day 1	1	1	1	1	1	1	1	1	1	1	1	1	1	1	1	1	1	1	1	1	1	1	1	1	1	1	1	1	1	1	1	1	1	1	1	1	1	1	1	1	1	1	1	1	1	1	1	1
	2	1	1	1	1	1	1	1	1	1	1	1	1	1	1	1	1	1	1	1	1	1	1	1	1	1	1	1	1	1	1	1	1	1	1	1	1	1	1	1	1	1	1	1	1	1	1	1	1
	3	1	1	1	1	1	1	1	1	1	1	1	1	1	1	1	1	1	1	1	1	1	1	1	1	1	1	1	1	1	1	1	1	1	1	1	1	1	1	1	1	1	1	1	1	1	1	1	1
	4	1	1	1	1	1	1	1	1	1	1	1	1	1	1	1	1	1	1	1	1	1	1	1	1	1	1	1	1	1	1	1	1	1	1	1	1	1	1	1	1	1	1	1	1	1	1	1	1
	5	1	1	1	1	1	1	1	1	1	1	1	1	1	1	1	1	1	1	1	1	1	1	1	1	1	1	1	1	1	1	1	1	1	1	1	1	1	1	1	1	1	1	1	1	1	1	1	1
	6	1	1	1	1	1	1	1	1	1	1	1	1	1	1	1	1	1	1	1	1	1	1	1	1	1	1	1	1	1	1	1	1	1	1	1	1	1	1	1	1	1	1	1	1	1	1	1	1
	7	1	1	1	1	1	1	1	1	1	1	1	1	1	1	1	1	1	1	1	1	1	1	1	1	1	1	1	1	1	1	1	1	1	1	1	1	1	1	1	1	1	1	1	1	1	1	1	1
	8	1	1	1	1	1	1	1	1	1	1	1	1	1	1	1	1	1	1	1	1	1	1	1	1	1	1	1	1	1	1	1	1	1	1	1	1	1	1	1	1	1	1	1	1	1	1	1	1
	9	1	1	1	1	1	1	1	1	1	1	1	1	1	1	1	1	1	1	1	1	1	1	1	1	1	1	1	1	1	1	1	1	1	1	1	1	1	1	1	1	1	1	1	1	1	1	1	1
	10	1	1	1	1	1	1	1	1	1	1	1	1	1	1	1	1	1	1	1	1	1	1	1	1	1	1	1	1	1	1	1	1	1	1	1	1	1	1	1	1	1	1	1	1		1	1	1
	11	1	1	1	1	1	1	1	1	1	1	1	1	1	1	1	1	1	1	1	1	1	1	1	1	1	1	1	1	1	1	1	1	1	1	1	1	1	1	1	par dead	par dead	par dead	par dead	par dead	dead	dead	dead	dead
[truncated: 9 more columns]

## Sheet: Adult development
	x	preimaginal survival	adult survival	lx	mx	lx mx	lx mx x	e-(rmx)lxmx
	0	1	1	1	0	0	0	0
	1	1	1	1	0	0	0	0
	2	1	1	1	0	0	0	0
	3	1	1	1	0	0	0	0
	4	1	1	1	0	0	0	0
	5	1	1	1	0	0	0	0
	6	1	1	1	0	0	0	0
	7	1	1	1	0	0	0	0
	8	1	1	1	0	0	0	0
	9	1	1	1	0	0	0	0
	10	0.981481	1	0.981481	0.0174194	0.0170968	0.170968	0.0198792
	11	0.722222	0.967742	0.698925	1.188	0.830323	9.13355	0.980121
	12	0.722222	0	0	0	0	0	0
						0.847419	9.30452	1
					GRR	1.20542
					R0	0.847419
					T	10.9798
					rm Euler eq.	-0.0150783
					rm = lnR0/T	-0.0150785
					λ	0.985035
