# Supplementary material for: The pest kill rate of thirteen natural enemies as aggregate evaluation criterion of their biological control potential of Tutaabsoluta
Source: Sci Rep. 2021 May 24;11:10756. doi: 10.1038/s41598-021-90034-8 (PMC8144571; doi:10.1038/s41598-021-90034-8)
Supplement: Supplementary file 12 — Supplementary Information 12. [file 41598_2021_90034_MOESM12_ESM.xlsx]

## Sheet: Introduction Trich pret food
Trichogramma pretiosum with food
Publication used for obtaining lifetable data:
Bajonero Cuervo, J.G. 2016. Tuta absoluta (Meyrick, 1917) (Lepidoptera: Gelechiidae): adequação de uma dieta artificial e avaliação do seu controle biológico com Trichogramma pretiosum Riley em tomateiro. PhD Thesis, Universidade de São Paulo Escola Superior de Agricultura “Luiz de Queiroz”, Piracicaba, Sao Paolo, Brazil, 87 pp.
Experimental conditions: 25±1oC, 70±10 %RH, l4:10 L:D

## Sheet: kill rates
Parental	x	preimaginal survival	adult survival	lx	mx	lx mx	lx mx x	e-(rmx)lxmx		F1	x	preimaginal survival	adult survival	lx	mx	lx mx	lx mx x	e-(rmx)lxmx		F2	x	preimaginal survival	adult survival	lx	mx	lx mx	lx mx x	e-(rmx)lxmx		F3	x	preimaginal survival	adult survival	lx	mx	lx mx	lx mx x	e-(rmx)lxmx		F4	x	preimaginal survival	adult survival	lx	mx	lx mx	lx mx x	e-(rmx)lxmx
	0	1	1	1	0	0	0	0			0	1	1	1	0	0	0	0			0	1	1	1	0	0	0	0			0	1	1	1	0	0	0	0			0	1	1	1	0	0	0	0
	1	1	1	1	0	0	0	0			1	1	1	1	0	0	0	0			1	1	1	1	0	0	0	0			1	1	1	1	0	0	0	0			1	1	1	1	0	0	0	0
	2	1	1	1	0	0	0	0			2	1	1	1	0	0	0	0			2	1	1	1	0	0	0	0			2	1	1	1	0	0	0	0			2	1	1	1	0	0	0	0
	3	1	1	1	0	0	0	0			3	1	1	1	0	0	0	0			3	1	1	1	0	0	0	0			3	1	1	1	0	0	0	0			3	1	1	1	0	0	0	0
	4	1	1	1	0	0	0	0			4	1	1	1	0	0	0	0			4	1	1	1	0	0	0	0			4	1	1	1	0	0	0	0			4	1	1	1	0	0	0	0
	5	1	1	1	0	0	0	0			5	1	1	1	0	0	0	0			5	1	1	1	0	0	0	0			5	1	1	1	0	0	0	0			5	1	1	1	0	0	0	0
	6	1	1	1	0	0	0	0			6	1	1	1	0	0	0	0			6	1	1	1	0	0	0	0			6	1	1	1	0	0	0	0			6	1	1	1	0	0	0	0
	7	1	1	1	0	0	0	0			7	1	1	1	0	0	0	0			7	1	1	1	0	0	0	0			7	1	1	1	0	0	0	0			7	1	1	1	0	0	0	0
	8	1	1	1	0	0	0	0			8	1	1	1	0	0	0	0			8	1	1	1	0	0	0	0			8	1	1	1	0	0	0	0			8	1	1	1	0	0	0	0
	9	1	1	1	0	0	0	0			9	1	1	1	0	0	0	0			9	1	1	1	0	0	0	0			9	1	1	1	0	0	0	0			9	1	1	1	0	0	0	0
	10	1	1	1	0	0	0	0			10	1	1	1	0	0	0	0			10	1	1	1	0	0	0	0			10	1	1	1	0	0	0	0			10	1	1	1	0	0	0	0
	11	1	1	1	0	0	0	0			11	1	1	1	0	0	0	0			11	1	1	1	0	0	0	0			11	0.789	1	0.789	0	0	0	0			11	1	1	1	0	0	0	0
	12	0.8529	1	0.8529	0	0	0	0			12	1	1	1	0	0	0	0			12	0.776	1	0.776	0	0	0	0			12	0.789	1	0.789	2.74596	2.16656	25.9987	0.416614			12	1	1	1	0	0	0	0
	13	0.8529	1	0.8529	9.3568	7.98041	103.745	0.530645			13	0.797	1	0.797	0	0	0	0			13	0.776	1	0.776	4.26816	3.31209	43.0572	0.389997			13	0.789	0.96	0.75744	1.12858	0.854834	11.1128	0.143277			13	1	1	1	0	0	0	0
	14	0.8529	1	0.8529	3.6176	3.08545	43.1963	0.166549			14	0.797	1	0.797	4.37168	3.48423	48.7792	0.323093			14	0.776	1	0.776	2.27088	1.7622	24.6708	0.176015			14	0.789	0.84	0.66276	1.15638	0.766403	10.7296	0.111965			14	1	1	1	0	0	0	0
	15	0.8529	0.92	0.784668	3.96174	3.10865	46.6297	0.13622			15	0.797	1	0.797	2.456	1.95743	29.3615	0.153157			15	0.776	1	0.776	2.54448	1.97452	29.6177	0.167298			15	0.789	0.8	0.6312	1.0274	0.648495	9.72742	0.0825773			15	1	1	1	0	0	0	0
	16	0.8529	0.88	0.750552	1.63818	1.22954	19.6727	0.0437376			16	0.797	1	0.797	3.04544	2.42722	38.8355	0.160247			16	0.776	1	0.776	1.39536	1.0828	17.3248	0.0778239			16	0.789	0.8	0.6312	0.91065	0.574802	9.19684	0.0637973			16	1	1	1	0	0	0	0
	17	0.8529	0.88	0.750552	1.7	1.27594	21.691	0.0368457			17	0.797	1	0.797	2.60336	2.07488	35.2729	0.115585			17	0.776	1	0.776	0.9576	0.743098	12.6327	0.045305			17	0.789	0.8	0.6312	1.19085	0.751665	12.7783	0.0727174			17	0.696	1	0.696	0	0	0	0
	18	0.8529	0.8	0.68232	1.632	1.11355	20.0438	0.0261042			18	0.797	0.88	0.70136	1.70245	1.19403	21.4926	0.0561251			18	0.776	0.96	0.74496	0.9975	0.743098	13.3758	0.038431			18	0.789	0.72	0.56808	0.674556	0.383202	6.89763	0.0323126			18	0.696	1	0.696	2.73792	1.90559	34.3007	0.330367
	19	0.8529	0.8	0.68232	1.428	0.974353	18.5127	0.0185422			19	0.797	0.84	0.66948	2.2221	1.48765	28.2653	0.0590025			19	0.776	0.92	0.71392	0.981391	0.700635	13.3121	0.0307371			19	0.789	0.72	0.56808	0.7005	0.39794	7.56086	0.0292478			19	0.696	1	0.696	2.05344	1.42919	27.1547	0.224791
	20	0.8529	0.76	0.648204	1.46737	0.951154	19.0231	0.014694			20	0.797	0.84	0.66948	1.25724	0.841696	16.8339	0.028168			20	0.776	0.8	0.6208	0.6498	0.403396	8.06792	0.015012			20	0.789	0.52	0.41028	0.502923	0.206339	4.12679	0.0132186			20	0.696	1	0.696	1.8768	1.30625	26.1251	0.186395
	21	0.8529	0.6	0.51174	0.861333	0.440779	9.25635	0.00552784			21	0.797	0.8	0.6376	1.9955	1.27233	26.7189	0.0359278			21	0.776	0.72	0.55872	1.178	0.658172	13.8216	0.0207769			21	0.789	0.52	0.41028	0.502923	0.206339	4.33312	0.0115217			21	0.696	0.96	0.66816	1.058	0.706913	14.8452	0.0915154
	22	0.8529	0.48	0.409392	1.81333	0.742364	16.332	0.00755782			22	0.797	0.72	0.57384	1.60322	0.919993	20.2398	0.0219202			22	0.776	0.64	0.49664	1.026	0.509553	11.2102	0.0136448			22	0.789	0.52	0.41028	0.574769	0.235816	5.18796	0.0114773			22	0.696	0.92	0.64032	0.408	0.261251	5.74751	0.0306835
	23	0.8529	0.48	0.409392	1.64333	0.672768	15.4737	0.00556018			23	0.797	0.72	0.57384	1.19389	0.685101	15.7573	0.0137735			23	0.776	0.64	0.49664	1.026	0.509553	11.7197	0.0115745			23	0.789	0.44	0.34716	0.339636	0.117908	2.71189	0.00500196			23	0.696	0.92	0.64032	0.432	0.276618	6.36222	0.0294747
	24	0.8529	0.44	0.375276	1.85455	0.695966	16.7032	0.00466935			24	0.797	0.68	0.54196	1.30024	0.704676	16.9122	0.0119539			24	0.776	0.52	0.40352	0.789231	0.31847	7.64329	0.00613644			24	0.789	0.4	0.3156	0.2802	0.0884311	2.12235	0.00326988			24	0.696	0.76	0.52896	0.697263	0.368824	8.85178	0.035654
	25	0.8529	0.32	0.272928	1.19	0.324784	8.11961	0.00176892			25	0.797	0.56	0.44632	1.49114	0.665527	16.6382	0.00952612			25	0.776	0.48	0.37248	0.57	0.212314	5.30784	0.00347025			25	0.789	0.32	0.25248	0.2335	0.0589541	1.47385	0.00190007			25	0.696	0.72	0.50112	0.276	0.138309	3.45773	0.01213
	26	0.8529	0.24	0.204696	0.906667	0.185591	4.82537	0.000820568			26	0.797	0.48	0.38256	1.228	0.469784	12.2144	0.00567386			26	0.776	0.4	0.3104	0.5472	0.169851	4.41612	0.00235497			26	0.789	0.2	0.1578	0.1868	0.029477	0.766403	0.000828077			26	0.696	0.64	0.44544	0.5865	0.261251	6.79251	0.0207868
	27	0.8529	0.2	0.17058	0.816	0.139193	3.75822	0.000499598			27	0.797	0.48	0.38256	1.0745	0.411061	11.0986	0.00418906			27	0.776	0.28	0.21728	0.390857	0.0849254	2.29299	0.00099883			27	0.789	0.08	0.06312	0	0	0	0			27	0.696	0.64	0.44544	0.69	0.307354	8.29855	0.0221865
	28	0.8529	0.12	0.102348	0.68	0.0695966	1.94871	0.000202785			28	0.797	0.44	0.35068	0.390727	0.13702	3.83657	0.00117822			28	0.776	0.16	0.12416	0.342	0.0424627	1.18896	0.00042364			28	0.789	0.08	0.06312	0	0	0	0			28	0.696	0.56	0.38976	0.197143	0.0768384	2.15148	0.0050321
	29	0.8529	0.08	0.068232	0.34	0.0231989	0.672768	5.48729e-05			29	0.797	0.28	0.22316	0	0	0	0			29	0.776	0	0	0	0	0	0			29	0.789	0.08	0.06312	0.2335	0.0147385	0.427417	0.000274177			29	0.696	0.52	0.36192	0.254769	0.0922061	2.67398	0.00547836
	30	0.8529	0.08	0.068232	0	0	0	0			30	0.797	0.24	0.19128	0.409333	0.0782973	2.34892	0.000479344													30	0.789	0	0	0	0	0	0			30	0.696	0.44	0.30624	0.250909	0.0768384	2.30515	0.00414181
	31	0.8529	0.04	0.034116	0	0	0	0			31	0.797	0.16	0.12752	0	0	0	0																							31	0.696	0.12	0.08352	0	0	0	0
	32	0.8529	0.04	0.034116	0	0	0	0			32	0.797	0.08	0.06376	0	0	0	0																							32	0.696	0.12	0.08352	0.368	0.0307354	0.983532	0.00136361
	33	0.8529	0.04	0.034116	0	0	0	0			33	0.797	0	0	0	0	0	0																							33	0.696	0.08	0.05568	0	0	0	0
	34	0.8529	0.04	0.034116	0	0	0	0																																	34	0.696	0	0	0	0	0	0
	35	0.8529	0	0	0	0	0	0
						23.0133	369.605	1								18.8109	344.606	0.999999								13.2271	219.66	1								7.50191	115.152	1								7.23818	150.05	1
					GRR	34.9069									GRR	28.3448									GRR	19.9345									GRR	12.3891									GRR	11.8867
					R0	23.0133									R0	18.8109									R0	13.2271									R0	7.50191									R0	7.23818
					T	16.0605									T	18.3195									T	16.6067									T	15.3497									T	20.7304
					rm Euler eq.	0.208512									rm Euler eq.	0.169862									rm Euler eq.	0.164554									rm Euler eq.	0.137395									rm Euler eq.	0.0973524
					rm = lnR0/T	0.195266									rm = lnR0/T	0.160181									rm = lnR0/T	0.155495									rm = lnR0/T	0.131283									rm = lnR0/T	0.0954817
					λ	1.23184									λ	1.18514									λ	1.17887									λ	1.14728									λ	1.10225
				rm simple	rm Euler
			P	0.195266	0.208512
			F1	0.160181	0.169862
			F2	0.155495	0.164554
			F3	0.131283	0.137395
			F4	0.095482	0.097352
			F5	0.119249	0.122924
			F6	0.146869	0.153689
	rm and km graphs for F1 generation
[truncated: 18 more columns]

## Sheet: immature development
Trichogramma pretiosum data Bajonera thesis 2016 and data provided by Bajonera in 2020
Tomato cultivar Santa Clara		rearing tuta, tricho and all epx at 25±1C, 70±10 RH, light 14 hrs; for exps tuta eggs came from females reared on artificial diet or on tomato
Trichogramma pretiosum rearing on sterilized Eph kueniella eggs
Bajonero provided always honey to the adult parasitoids and contrary to Montes, she did NOT find host killing due to non-concurrent host feeding or stinging
			Immature	%	Sex ratio			Avg adult	Avg no.	Avg no.
			Develop.	Immature				female	Tuta eggs	Tuta eggs
			time	survival				longevity	parasitized	parasitized
									/female	/female/24 hrs
Parental generation from rearing on Ephestia kuehniella		Parent	12	85.29	68			10.24	39.68	3.88
F1		f1	13	79.7	61.4			12.2	38.44	2.17
F2		f2	12	77.6	68.4			11.52	24.92	2.16
F3		f3	11	78.9	46.7			9.8	20.36	2.08
F4		f4	11	69.6	52.2			10.4	18.84	1.81
F5		f5	9	63.7	53.2			7.12	12.4	1.74
F6		f6	6	73	48.7			9.36	17.08	1.91
