# Supplementary material for: The pest kill rate of thirteen natural enemies as aggregate evaluation criterion of their biological control potential of Tutaabsoluta
Source: Sci Rep. 2021 May 24;11:10756. doi: 10.1038/s41598-021-90034-8 (PMC8144571; doi:10.1038/s41598-021-90034-8)
Supplement: Supplementary file 13 — Supplementary Information 13. [file 41598_2021_90034_MOESM13_ESM.xlsx]

## Sheet: Introduction Trich bactrae
Trichogrammatoidea bactrae
Publication used for obtaining lifetable data:
Riquelme Virgala, M.B., & Botto, E.N. 2010. Estudios Biológicos de Trichogrammatoidea bactrae Nagaraja (Hymenoptera: Trichogrammatidae), Parasitoide de Huevos de Tuta
absoluta Meyrick (Lepidoptera: Gelechiidae). Neotropical Entomology 36, 612-617
Additonal raw data presented in this Excel file provided by M.B. Riquelme Virgala
Experimental conditions: 25 ± 1ºC, 60 ± 10% RH, 14:10 L:D
Immature development, survival and sex ratio
Immature development 9.9 ± 0.19 days N=416
Immature survival 94.2 ± 1.26% N=441
Sex ratio of ermerging adults 58,9% females (245 females:171 males, N=416)

## Sheet: kill rate
	AGE	AGE-SPECIFIC SURVIVAL			KILL RATE					LIFE TABLE
	x	preimaginal survival	adult survival	lx	kx	lx kx	lx kx x	e-(kmx)lxkx		mx	lx mx	lx mx x	e-(rmx)lxmx
	0	1	1	1	0	0	0	0		0	0	0	0
	1	1	1	1	0	0	0	0		0	0	0	0
	2	1	1	1	0	0	0	0		0	0	0	0
	3	1	1	1	0	0	0	0		0	0	0	0
	4	1	1	1	0	0	0	0		0	0	0	0
	5	1	1	1	0	0	0	0		0	0	0	0
	6	1	1	1	0	0	0	0		0	0	0	0
	7	1	1	1	0	0	0	0		0	0	0	0
	8	1	1	1	0	0	0	0		0	0	0	0
	9	1	1	1	0	0	0	0		0	0	0	0
	10	0.942	1	0.942	0	0	0	0		0	0	0	0
	11	0.942	1	0.942	17.64	16.6169	182.786	0.592138		9.8	9.2316	101.548	0.652069
	12	0.942	0.92	0.86664	6.86957	5.95344	71.4413	0.156673		3.08696	2.67528	32.1034	0.148508
	13	0.942	0.76	0.71592	8.31579	5.95344	77.3947	0.115703		2.84211	2.03472	26.4514	0.088767
	14	0.942	0.56	0.52752	5.35714	2.826	39.564	0.0405604		2.07143	1.09272	15.2981	0.0374646
	15	0.942	0.48	0.45216	8.16667	3.69264	55.3896	0.0391398		2.16667	0.97968	14.6952	0.0263974
	16	0.942	0.48	0.45216	7.08333	3.2028	51.2448	0.0250705		2.16667	0.97968	15.6749	0.0207456
	17	0.942	0.4	0.3768	4.8	1.80864	30.7469	0.0104553		1.5	0.5652	9.6084	0.0094061
	18	0.942	0.4	0.3768	6.9	2.59992	46.7986	0.0110994		2.2	0.82896	14.9213	0.0108419
	19	0.942	0.28	0.26376	6.85714	1.80864	34.3642	0.0057022		1.71429	0.45216	8.59104	0.00464761
	20	0.942	0.28	0.26376	3	0.79128	15.8256	0.00184235		0.428571	0.11304	2.2608	0.000913135
	21	0.942	0.24	0.22608	2.16667	0.48984	10.2866	0.000842265		0.166667	0.03768	0.79128	0.00023921
	22	0.942	0.2	0.1884	2.2	0.41448	9.11856	0.00052632		0	0	0	0
	23	0.942	0.12	0.11304	2.33333	0.26376	6.06648	0.000247348		0	0	0	0
	24	0.942	0.08	0.07536	0	0	0	0		0	0	0	0
	25	0.942	0.04	0.03768	0	0	0	0		0	0	0	0
	26	0.942	0	0	0	0	0	0		0	0	0	0
						46.4218	631.027	1			18.9907	241.943	1
										GRR	28.1433
					K0	46.4218				R0	18.9907
					Tk	13.5933				T	12.7401
					Km Euler eq.	0.30313				rm Euler eq.	0.240931
					Km = lnK0/Tk	0.282327				rm = lnR0/T	0.231078
										λ	1.27243

## Sheet: Adult development
Longivety and fecundity
			Total number of Tuta absoluta eggs parasitized per day by individual females of T. bactraea
			replicate
			1	2	3	4	5	6	7	8	9	10	11	12	13	14	15	16	17	18	19	20	21	22	23	24	25
		day 1	15	17	15	14	8	18	22	22	17	20	15	18	15	20	20	21	22	15	19	19	24	12	21	20	12
		2	0	0	14	0		0	5		11	12	0	9	0	13	2	7	11	11	5	3	13	12	9	15	6
		3			12			0	3		0	10	0	4	0	10	4	7	16	17	12		16	5	11	15	16
		4			7							5	0	2		3		7	5	5	7		8	7	8	9	2
		5			9							14	0	9				5	10	13	6		12	0	12	8
		6			7							10	0	2				8	14	12	10		10	0	12	0
		7			4							7	0					4	7	7	6		5	0	8
		8			5							5	0					4	13	15	4		12	0	11
		9			6													4	10	11	6		11	0
		10			0													2	7	6	3		3	0
		11																1	5	6	1		0	0
		12																0	8	3	0			0
		13																	5	2	0
		14																	0		0
		15																	0
