# Supplementary material for: The pest kill rate of thirteen natural enemies as aggregate evaluation criterion of their biological control potential of Tutaabsoluta
Source: Sci Rep. 2021 May 24;11:10756. doi: 10.1038/s41598-021-90034-8 (PMC8144571; doi:10.1038/s41598-021-90034-8)
Supplement: Supplementary file 14 — Supplementary Information 14. [file 41598_2021_90034_MOESM14_ESM.xlsx]

## Sheet: Introduction Tupiocoris
Tupiocoris cucurbitaceus
Publication used for obtaining lifetable data:
López, S.N., Arlette Orozco Muñoz, AndreaVerónica Andorno, Eliana Marina Cuello, Cynthia Lorena Cagnotti 2019 Predatory capacity of Tupiocoris cucurbitaceus (Hemiptera Miridae) on several pests of tomato. Bulletin of Insectology 72 (2): 201-205, 2019.
Additional raw data presented in this Excel file were provided by S.N. Lopez
Experimental conditions: 25 ± 2 °C, 40±5% RH and 14:10 L:D

## Sheet: kill rate
AGE	AGE SPECIFIC SURVIVAL			KILL RATE					LIFE TABLE
x	lx eggs	lx nymphs and adults	lx	kx	lx kx	lx kx x	e-(kmx)lxkx		mx	lx mx	lx mx x	e-(rmx)lxmx
0	1	1	1	0	0	0	0		0	0	0	0
1	1	1	1	0	0	0	0		0	0	0	0
2	1	1	1	0	0	0	0		0	0	0	0
3	1	1	1	0	0	0	0		0	0	0	0
4	1	1	1	0	0	0	0		0	0	0	0
5	1	1	1	0	0	0	0		0	0	0	0
6	1	1	1	0	0	0	0		0	0	0	0
7	1	1	1	0	0	0	0		0	0	0	0
8	1	1	1	0	0	0	0		0	0	0	0
9	1	1	1	0	0	0	0		0	0	0	0
10	0.98	1	0.98	2.6	2.548	25.48	0.109003		0	0	0	0
11	0.98	1	0.98	5.3	5.194	57.134	0.16213		0	0	0	0
12	0.98	1	0.98	6.06667	5.94533	71.344	0.135413		0	0	0	0
13	0.98	0.95	0.931	7.14035	6.64767	86.4197	0.110478		0	0	0	0
14	0.98	0.95	0.931	7.80702	7.26833	101.757	0.0881388		0	0	0	0
15	0.98	0.883333	0.865667	10.3019	8.918	133.77	0.0789084		0	0	0	0
16	0.98	0.866667	0.849333	12.5577	10.6657	170.651	0.0688601		0	0	0	0
17	0.98	0.833333	0.816667	15.38	12.5603	213.526	0.0591704		0	0	0	0
18	0.98	0.8	0.784	17.75	13.916	250.488	0.0478345		0	0	0	0
19	0.98	0.766667	0.751333	21.2174	15.9413	302.885	0.039983		0	0	0	0
20	0.98	0.7	0.686	24.9762	17.1337	342.673	0.0313563		0	0	0	0
21	0.98	0.666667	0.653333	24.2	15.8107	332.024	0.0211129		0	0	0	0
22	0.98	0.616667	0.604333	21.1892	12.8053	281.717	0.0124771		0	0	0	0
23	0.98	0.616667	0.604333	20.4633	12.3666	284.432	0.00879219		0	0	0	0
24	0.98	0.6	0.588	25.3254	14.8913	357.392	0.00772507		0	0	0	0
25	0.98	0.6	0.588	24.4095	14.3528	358.82	0.00543288		0.225	0.1323	3.3075	0.0339127
26	0.98	0.6	0.588	21.8569	12.8519	334.149	0.00354963		0.45	0.2646	6.8796	0.064231
27	0.98	0.6	0.588	21.7739	12.8031	345.683	0.00258021		0.585	0.34398	9.28746	0.0790752
28	0.98	0.6	0.588	25.09	14.7529	413.082	0.00216941		0.675	0.3969	11.1132	0.0864053
29	0.98	0.572571	0.56112	23.3716	13.1143	380.314	0.00140712		0.765	0.429257	12.4484	0.088497
30	0.98	0.545143	0.53424	21.5578	11.517	345.511	0.000901679		0.9	0.480816	14.4245	0.0938733
31	0.98	0.545143	0.53424	21.9517	11.7274	363.551	0.000669945		0.5175	0.276469	8.57055	0.0511166
32	0.98	0.545143	0.53424	25.1969	13.4612	430.759	0.000561104		0.675	0.360612	11.5396	0.0631405
33	0.98	0.545143	0.53424	22.3935	11.9635	394.795	0.000363865		0.6075	0.324551	10.7102	0.0538149
34	0.98	0.545143	0.53424	22.1977	11.8589	403.203	0.000263179		0.7425	0.396673	13.4869	0.062288
35	0.98	0.545143	0.53424	23.8856	12.7607	446.623	0.000206635		0.675	0.360612	12.6214	0.0536246
36	0.98	0.517714	0.50736	25.0447	12.7067	457.44	0.000150136		0.225	0.114156	4.10962	0.0160759
37	0.98	0.517714	0.50736	22.7363	11.5355	426.814	9.94522e-05		0.2925	0.148403	5.4909	0.0197911
38	0.98	0.517714	0.50736	25.089	12.7291	483.708	8.00757e-05		0.585	0.296806	11.2786	0.0374845
39	0.98	0.462857	0.4536	24.588	11.1531	434.971	5.11942e-05		0.45	0.20412	7.96068	0.0244128
40	0.98	0.462857	0.4536	24.4463	11.0888	443.554	3.71394e-05		0.27	0.122472	4.89888	0.0138714
41	0.98	0.462857	0.4536	23.6329	10.7199	439.515	2.61976e-05		0.3375	0.15309	6.27669	0.0164204
42	0.98	0.462857	0.4536	25.0398	11.3581	477.039	2.02535e-05		0.3825	0.173502	7.28708	0.0176235
43	0.98	0.449357	0.44037	23.2728	10.2486	440.691	1.33348e-05		0.3825	0.168442	7.24299	0.0162028
44	0.98	0.3945	0.38661	25.6735	9.92565	436.729	9.42329e-06		0.336	0.129901	5.71564	0.0118333
45	0.98	0.381	0.37338	26.784	10.0006	450.028	6.92778e-06		1.215	0.453657	20.4146	0.0391356
46	0.98	0.381	0.37338	25.527	9.53127	438.438	4.81772e-06		0.36	0.134417	6.18317	0.0109812
47	0.98	0.381	0.37338	26.4049	9.85908	463.377	3.63623e-06		0.205714	0.0768096	3.61005	0.00594244
48	0.98	0.353571	0.3465	24.9091	8.631	414.288	2.32273e-06		0.18	0.06237	2.99376	0.00456959
49	0.98	0.353571	0.3465	28.2242	9.7797	479.205	1.92038e-06		0.205714	0.07128	3.49272	0.00494562
50	0.98	0.326571	0.32004	24.0919	7.71036	385.518	1.10474e-06		0.154286	0.0493776	2.46888	0.00324441
51	0.98	0.326571	0.32004	25.4514	8.14548	415.419	8.51582e-07		0.18	0.0576072	2.93797	0.00358455
52	0.98	0.326571	0.32004	27.1614	8.69274	452.022	6.63117e-07		0.09	0.0288036	1.49779	0.00169729
53	0.98	0.326571	0.32004	24.6588	7.8918	418.265	4.39272e-07		0.15	0.048006	2.54432	0.00267891
54	0.98	0.326571	0.32004	19.1299	6.12234	330.606	2.48656e-07		0.18	0.0576072	3.11079	0.00304432
55	0.98	0.204214	0.20013	22.3914	4.48119	246.465	1.328e-07		0.18	0.0360234	1.98129	0.00180281
56	0.98	0.190714	0.1869	17.9461	3.35412	187.831	7.25282e-08		0.257143	0.04806	2.69136	0.00227773
57	0.98	0.177214	0.17367	21.3253	3.70356	211.103	5.84348e-08		0.12	0.0208404	1.1879	0.000935355
58	0.98	0.177214	0.17367	22.5961	3.92427	227.608	4.51788e-08		0.144	0.0250085	1.45049	0.00106294
59	0.98	0.177214	0.17367	21.2044	3.68256	217.271	3.09349e-08		0.072	0.0125042	0.73775	0.000503306
60	0.98	0.163714	0.16044	19.2801	3.0933	185.598	1.89603e-08		0.072	0.0115517	0.693101	0.000440323
61	0.98	0.163714	0.16044	23.5524	3.77874	230.503	1.69003e-08		0.09	0.0144396	0.880816	0.000521235
62	0.98	0.136286	0.13356	20.8412	2.78355	172.58	9.08384e-09		0.18	0.0240408	1.49053	0.000821826
63	0.98	0.136286	0.13356	24.8569	3.31989	209.153	7.90529e-09		0.27	0.0360612	2.27186	0.00116741
64	0.98	0.122786	0.12033	19.164	2.30601	147.585	4.00663e-09		0.54	0.0649782	4.1586	0.00199206
65	0.98	0.109286	0.1071	22.1569	2.373	154.245	3.00843e-09		0.48	0.051408	3.34152	0.00149251
66	0.98	0.109286	0.1071	19.0686	2.04225	134.788	1.88918e-09		0.18	0.019278	1.27235	0.000530031
67	0.98	0.109286	0.1071	19.5784	2.09685	140.489	1.41533e-09		0.18	0.019278	1.29163	0.000501942
68	0.98	0.109286	0.1071	13.8608	1.48449	100.945	7.31123e-10		0.36	0.038556	2.62181	0.000950682
69	0.98	0.0683571	0.06699	21.7085	1.45425	100.343	5.22608e-10		0.36	0.0241164	1.66403	0.000563129
70	0.98	0.0683571	0.06699	17.326	1.16067	81.2469	3.04347e-10		0.36	0.0241164	1.68815	0.000533286
71	0.98	0.0683571	0.06699	20.7649	1.39104	98.7638	2.66148e-10		0	0	0	0
72	0.98	0.0548571	0.05376	16	0.86016	61.9315	1.20085e-10		0.36	0.0193536	1.39346	0.000383808
73	0.98	0.0548571	0.05376	17	0.91392	66.7162	9.30979e-11		0	0	0	0
74	0.98	0.0548571	0.05376	13.5	0.72576	53.7062	5.39446e-11
75	0.98	0.0548571	0.05376	17	0.91392	68.544	4.95664e-11
76	0.98	0.0548571	0.05376	14	0.75264	57.2006	2.97845e-11
77	0.98	0.0274286	0.02688	11	0.29568	22.7674	8.53785e-12
78	0.98	0.0274286	0.02688	17	0.45696	35.6429	9.62783e-12
79	0.98	0.0274286	0.02688	11	0.29568	23.3587	4.54565e-12
80	0.98	0.0274286	0.02688	10	0.2688	21.504	3.01527e-12
81	0.98	0.0274286	0.02688	7	0.18816	15.241	1.5401e-12
82	0.98	0.0274286	0.02688	7	0.18816	15.4291	1.12376e-12
83	0.98	0	0	0	0	0	0
84
85					543.895	18804.4	0.999999			6.80721	254.721	0.999999
86
87									GRR	17.2044
88				K0	543.895				R0	6.80721
89				Tk	34.5735				T	37.4193
90				Km Euler eq.	0.315169				rm Euler eq.	0.0544513
				Km = lnK0/Tk	0.182185				rm = lnR0/T	0.0512565
									λ	1.05596

## Sheet: immature and adult development
x = age	j = stage (N1 nymphs, N2, N3, N4, N5, females, males)
duration of nymphal stages
	N1	N2	N3	N4	N5
	replicate	yellow marked columns are individuals that died during nymphal stage																							green marked colums are individuals that develloped into adults
day	6	7	10	15	17	19	21	22	23	24	25	26	29	34	35	36	37	39	44	52	53	54	57	59	1	2	3	4	5	8	9	11	12	13	14	16	18	20	27	28	30	31	32	33	38	40	41	42	43
1	1	1	1	1	1	1	1	1	1	1	1	1	1	1	1	1	1	1	1	1	1	1	1	1	1	1	1	1	1	1	1	1	1	1	1	1	1	1	1	1	1	1	1	1	1	1	1	1	1
2	1	1	1	1	1	1	1	1	1	1	1	1	1	1	1	1	1	1	1	1	1	1	1	1	1	1	1	1	1	1	1	1	1	1	1	1	1	1	1	1	1	1	1	1	1	1	1	1	1
3	2	2	1	1	2	2	1	2	1	1	1	1	1	1	1	1	1	1	1	1	1	1	1	1	2	2	2	2	2	2	2	1	1	2	1	1	2	1	2	1	1	2	1	2	1	1	1	1	1
4	2	3	dead	1	2	2	2	2	2	2	2	2	1	dead	1	1	2	1	dead	1	2	1	1	2	3	2	3	3	2	2	2	1	2	2	1	2	2	1	2	2	1	2	2	2	1	2	2	2	2
5	3	3		2	2	3	2	2	2	2	2	2	2		1	1	2	1		1	2	1	1	2	3	3	3	3	2	2	3	2	2	3	2	2	3	1	2	2	1	3	2	3	1	2	2	2	3
6	3	dead		2	2	3	3	3	3	3	3	3	2		1	2	3	dead		1	dead	2	dead	2	3	3	3	3	2	2	3	2	3	3	3	3	3	2	2	3	1	3	3	3	2	2	2	3	3
7	4			3	3	4	3	3	3	3	3	3	2		2	2	3			dead		2		3	4	4	3	3	3	3	4	3	3	3	3	3	4	2	3	3	2	3	3	3	2	3	3	3	4
8	4			dead	3	4	4	4	4	3	4	4	2		2	2	3					dead		3	4	4	3	3	3	3	4	3	3	4	3	3	4	2	3	4	2	4	4	4	3	3	3	3	4
9	4				3	4	4	4	4	dead	4	4	2		2	2	dead							4	4	4	4	4	3	3	4	4	4	4	4	3	4	3	4	4	3	4	4	4	3	4	3	4	5
10	4				3	4	5	4	4		4	4	dead		2	dead								4	5	5	4	4	4	4	5	4	4	5	4	3	5	3	4	4	3	5	5	4	3	4	4	4	5
11	dead				dead	dead	5	4	4		dead	5			2									4	5	5	5	4	4	4	5	4	5	5	5	4	5	4	5	5	4	5	5	5	4	5	4	4	5
12							5	4	dead			5			dead									4	5	5	5	4	5	4	5	5	5	5	5	4	5	4	5	5	4	a	a	5	4	5	4	4	5
13							dead	dead				5												dead	5	5	a	5	5	5	5	5	5	5	5	5	5	5	5	5	5	a	a	a	4	5	5	5	a
14												dead													a	a	a	a	a	a	a	5	5	a	5	5	a	5	5	5	5	a	a	a	5	5	5	5	a
15																																5			5												5	5
16																									a=day that adult was observed																						5	5
17																																																5
predation of Tuta eggs by nymphal stages
	replicate	yellow marked columns are individuals that died during nymphal stage																							green marked colums are individuals that develloped into adults
day	6	7	10	15	17	19	21	22	23	24	25	26	29	34	35	36	37	39	44	52	53	54	57	59	1	2	3	4	5	8	9	11	12	13	14	16	18	20	27	28	30	31	32	33	38	40	41	42	43
1	2	4	3	2	3	4	3	3	4	3	2	1	4	4	3	1	4	3	5	3	3	1	5	2	2	3	2	1	3	2	3	2	2	1	2	3	2	1	3	2	1	3	3	3	1	2	3	2	3
2	4	4	5	6	4	5	4	4	5	5	6	5	6	3	4	6	4	6	5	3	5	5	4	6	5	6	5	7	6	6	5	5	5	6	4	5	6	7	5	5	6	5	5	6	6	5	5	6	4
3	8	7	2	5	8	8	5	11	2	3	4	4	4	3	5	4	4	5	1	5	4	4	6	3	8	10	8	10	8	10	9	5	6	11	6	4	8	4	11	5	6	11	4	11	5	5	4	4	5
4	7	14	dead	3	10	6	10	8	8	8	8	8	2	dead	3	3	8	4	dead	4	10	5	3	10	16	6	14	17	11	8	7	4	10	6	4	10	7	6	10	11	3	6	9	5	6	9	9	9	8
5	16	8		6	8	14	6	5	5	6	4	11	10		6	2	3	3		4	7	2	2	9	12	13	7	13	6	11	15	7	7	17	8	7	15	2	8	5	6	13	8	16	2	8	9	8	14
6	7	dead		5	5	5	13	15	13	11	16	19	8		1	11	14	dead		3	dead	9	dead	7	8	12	15	8	8	5	8	10	13	12	16	14	8	10	3	18	2	13	15	12	8	7	5	19	10
7	24			13	13	27	13	11	8	15	7	10	11		11	8	10			dead		6		13	32	23	16	15	13	15	18	12	16	7	11	15	15	8	12	5	10	9	11	9	7	16	16	12	23
8	26			dead	15	17	25	23	24	6	23	22	7		9	9	8					dead		10	24	28	8	7	13	12	27	10	7	19	8	15	22	6	13	18	6	17	25	15	14	11	12	4	18
9	21				11	23	12	23	26	dead	26	28	3		7	3	dead							29	6	4	23	31	10	9	15	21	26	19	22	12	24	14	25	27	11	22	16	27	12	18	10	11	32
10	8				6	11	36	31	21		6	10	dead		8	dead								22	41	35	17	18	18	26	41	21	15	29	20	4	25	10	14	15	12	32	36	19	9	19	14	31	41
11	dead				dead	dead	26	21	8		dead	41			4									21	37	41	39	14	22	20	22	17	37	39	21	23	35	24	44	39	20	24	25	28	21	43	29	23	17
12							17	7	dead			31			dead									8	29	22	20	15	37	13	32	33	30	31	31	18	41	17	24	30	21			34	21	33	15	14	27
13							dead	dead				5												dead	11	13		33	22	31	24	36	33	22	34	41	20	34	32	28	40				19	24	39	43
14												dead																				30	19		37	21		27	19	22	21				31	21	29	34
15																																22			26												17	31
16																																															36	21
17																																																22
Adult lifespan, fertility and predation
	Fertility expressed as number of 1st instar nymphs developed on Tuta absoluta eggs																	# nimphs	Females alive	% of females	mx
female	1	2	3	4	5	6	7	8	9	10	11	12	13	14	15	16				0.36
day 1	0	0	0	0	0	0	0	0	0	0	0	0	0	0	0	0		0	16	1	0
2	1	2	2	0	0	2	0	1	0	0	0	0	0	0	2	0		10	16	1	0.225
3	1	2	2	1	0	2	1	2	0	0	0	2	2	0	2	3		20	16	1	0.45
4	2	2	2	1	1	3	1	2	1	0	1	2	2	0	3	3		26	16	1	0.585
5	2	3	2	2	1	3	2	2	1	0	1	2	3	0	3	3		30	16	1	0.675
6	5	4	7	2	0	4	0	2	0	1	1	5	0	2	1	0		34	16	1	0.765
7	5	4	7	3	0	5	0	3	1	2	1	6	0	2	1	0		40	16	1	0.9
8	6	3	4	2	2	0	0	2	1	0	0	0	3	0	0	0		23	16	1	0.5175
9	7	4	5	3	2	1	0	2	1	0	0	1	3	0	0	1		30	16	1	0.675
10	3	0	2	2	1	0	0	2	3	2	3	4	3	2	0	0		27	16	1	0.6075
11	3	1	2	2	1	1	1	3	3	3	3	2	3	3	1	1		33	16	1	0.7425
12	4	1	2	1	2	0	1	2	3	2	3	2	3	2	1	1		30	16	1	0.675
13	0	0	0	2	1	2	3	1	0	0	0	0	1	0	0	0		10	16	1	0.225
14	0	0	1	2	1	1	3	2	0	0	0	0	2	1	0	0		13	16	1	0.2925
15	2	2	1	3	4	2	2	2	2	2	2	0	0	2	0	0		26	16	1	0.585
16	1	2	1	2	3	2	1	2	1	1	2	0	0	1	0	1		20	16	1	0.45
17	2	0	3	2	0	0	0	1	1	0	0	0	0	0	1	2		12	16	1	0.27
18	2	1	3	2	0	1	0	1	1	0	0	0	0	0	2	2		15	16	1	0.3375
19	2	1	3	2	0	1	0	1	1	1	1	0	1	0	1	2		17	16	1	0.3825
20	8	0	2	0	0	0	3	1	3	0	0	0	0	0	0	0		17	16	1	0.3825
21	7	0	2	0	0	0	2		2	0	0	0	0	1	0	0		14	15	0.9375	0.336
22	3	0	4	3	5	4	0		1	0	0	0	0	0	0	0		20	15	0.9375	0.48
23	2	0	3		5	3	0		1	0	0	0	0	0	0	0		14	14	0.875	0.36
24	2	0	0		2	2	2		0	0	0	0	0	0	0	0		8	14	0.875	0.205714
25	2	0	0		1	2	2		0	0	0	0	0	0	0	0		7	14	0.875	0.18
26	2	0	1		1	2	1		1	0	0	0	0	0	0	0		8	14	0.875	0.205714
27	2	2	0		2	0	0		0	0	0	0	0	0	0	0		6	14	0.875	0.154286
28		3	0		1	1	0		0	0	0	1		0	0	0		6	12	0.75	0.18
29		0	0		0	1	2		0	0	0	0		0	0	0		3	12	0.75	0.09
30		0	0		0	2	1		1	0	0	0		0	1	0		5	12	0.75	0.15
31		0	2		1	1	0		1	0	1	0		0	0	0		6	12	0.75	0.18
32		0	3		2	1	0		0	0	0	0		0	0	0		6	12	0.75	0.18
33		1	2		1	0					1				0	0		5	7	0.4375	0.257143
34		0	2		0						0				0	0		2	6	0.375	0.12
35		0	2		0						0					0		2	5	0.3125	0.144
36		0	0		1						0					0		1	5	0.3125	0.072
37		0	0		1						0					0		1	5	0.3125	0.072
38		0	0		0						1							1	4	0.25	0.09
39		0	0		1						1							2	4	0.25	0.18
40		0	0		1						2							3	4	0.25	0.27
41		3	0		3						0							6	4	0.25	0.54
42		1			2						1							4	3	0.1875	0.48
43					1						0							1	2	0.125	0.18
44					1						0							1	2	0.125	0.18
45					1						1							2	2	0.125	0.36
46					0						2							2	2	0.125	0.36
47											1							1	1	0.0625	0.36
48											0							0	1	0.0625	0
49											1							1	1	0.0625	0.36
50																		0	0	0	0
	Predation: number of Tuta absoluta eggs eaten per day at 25 °C by Tupiocoris females																	Total eggs	Females alive	Nymphs survival	% of Females		sxf		sxf	cxf
female	1	2	3	4	5	6	7	8	9	10	11	12	13	14	15	16				0.6	0.36
day 1	18	25	21	20	25	22	27	20	26	24	19	25	24	22	27	18		363	16				0.216	0.266667	0.12	22.6875
2	42	53	25	36	53	25	38	50	45	44	54	0	50	18	42	47		622	16				0.216	0.0833333	0.186	38.875
3	51	41	49	46	41	49	31	26	32	26	44	1	37	47	51	43		615	16				0.216	0.0333333	0.204	38.4375
4	25	16	37	43	16	37	39	19	38	53	38	1	44	43	25	34		508	16				0.216	0.0166667	0.21	31.75
5	35	27	21	37	27	21	46	53	35	41	42	25	19	34	35	39		537	16				0.216		0.216	33.5625
6	45	44	38	53	44	38	41	41	25	16	47	49	53	39	45	42		660	16				0.216		0.216	41.25
7	42	32	42	41	32	42	42	16	49	27	34	37	41	42	42	30		591	16				0.216		0.216	36.9375
8	37	25	38	16	25	39	51	27	37	44	45	21	16	30	37	29		517	16				0.216		0.216	32.3125
9	28	49	31	27	49	31	25	44	21	32	33	38	27	29	29	46		539	16				0.216		0.216	33.6875
10	38	37	35	44	37	36	35	32	38	25	42	42	44	46	38	34		603	16				0.216		0.216	37.6875
11	40	21	30	32	21	30	45	25	42	49	51	39	32	34	40	36		567	16				0.216		0.216	35.4375
12	53	42	47	25	34	25	42	49	38	37	25	31	25	36	19	25		553	16				0.216		0.216	34.5625
13	41	51	43	49	36	36	37	37	31	21	35	36	49	25	35	49		611	16				0.216		0.216	38.1875
14	16	25	23	37	25	46	28	21	35	51	45	30	37	49	43	37		548	16				0.216		0.216	34.25
15	27	36	37	21	49	43	38	45	30	19	42	53	21	37	38	21		557	16				0.216		0.216	34.8125
16	44	46	53	36	37	37	40	39	42	26	37	41	45	21	51	38		633	16				0.216		0.216	39.5625
17	32	43	24	46	21	29	31	31	51	48	28	16	33	38	18	33		522	16				0.216		0.216	32.625
18	25	37	24	43	38	42	35	39	25	25	38	27	42	42	51	39		572	16				0.216		0.216	35.75
19	49	29	40	37	25	51	30	46	35	38	40	44	25	39	42	31		601	16				0.216		0.216	37.5625
20	37	38	41	27	49	25	27	41	45	32	25	32	49	31	35	36		570	16				0.216		0.216	35.625
21	21	40	26	44	37	36	51		42	42	49	25	37	36	25	30		541	15				0.2025		0.2025	36.0667
22	38	25	42	32	21	46	38		37	51	37	49	21	30	49	27		543	15				0.2025		0.2025	36.2
23	42	45	51		38	43	25		28	25	21	37	38	25	37	51		506	14				0.189		0.189	36.1429
24	38	39	25		42	37	49		38	36	38	21	42	36	21	39		501	14				0.189		0.189	35.7857
25	31	47	36		38	29	37		40	46	42	38	38	46	38	34		540	14				0.189		0.189	38.5714
26	35	25	45		31	38	21		23	43	38	32	31	43	42	53		500	14				0.189		0.189	35.7143
27	30	38	42		35	40	38		50	37	31	42	35	37	38	41		534	14				0.189		0.189	38.1429
28		34	37		30	51	42		19	29	35	51		29	31	16		404	12				0.162		0.162	33.6667
29		25	28		36	18	38		42	38	30	25		38	35	27		380	12				0.162		0.162	31.6667
30		49	38		42	34	31		34	40	44	36		40	30	44		462	12				0.162		0.162	38.5
31		37	40		51	48	35		25	18	38	46		24	42	32		436	12				0.162		0.162	36.3333
32		21	53		25	32	30		0	0	53	10		0	37	25		286	12				0.162		0.162	23.8333
33		38	41		35	0					41				25	49		229	7				0.0945		0.0945	32.7143
34		42	16		45						16				0	37		156	6				0.081		0.081	26
35		39	27		42						27					21		156	5				0.0675		0.0675	31.2
36		31	44		37						44					37		193	5				0.0675		0.0675	38.6
37		36	32		28						32					0		128	5				0.0675		0.0675	25.6
38		30	25		38						25							118	4				0.054		0.054	29.5
39		44	49		40						49							182	4				0.054		0.054	45.5
40		24	37		23						37							121	4				0.054		0.054	30.25
41		41	21		44						21							127	4				0.054		0.054	31.75
42		19			20						52							91	3				0.0405		0.0405	30.3333
43					47						45							92	2				0.027		0.027	46
44					36						31							67	2				0.027		0.027	33.5
45					25						38							63	2				0.027		0.027	31.5
46					0						35							35	2				0.027		0.027	17.5
47											51							51	1				0.0135		0.0135	51
48											41							41	1				0.0135		0.0135	41
49											32							32	1				0.0135		0.0135	32
50																		0	0				0		0	0
	Predation: number of Tuta absoluta eggs eaten per day at 25 °C by Tupiocoris males																	Total eggs	Males alive	Nymphs survival	% of males		sxm		sxm	cxm
male	1	2	3	4	5	6	7	8	9	10	11	12	13	14	15	16				0.6	0.64
day 1	5	8	7	9	8	10	14	11	7	10	11	-	10	-	8	12		130	14				0.384	0.266667	0.213333	9.28571
2	15	21	15	21	21	22	17	18	16	19	11		21		19	13		249	14				0.384	0.0833333	0.330667	17.7857
3	23	15	13	16	16	15	18	18	16	15	17		16		11	17		226	14				0.384	0.0333333	0.362667	16.1429
4	18	9	21	13	15	7	14	21	21	16	20		13		17	23		228	14				0.384	0.0166667	0.373333	16.2857
5	9	23	10	18	16	15	14	15	8	19	7		23		20	15		212	14				0.384		0.384	15.1429
6	21	11	22	15	22	13	20	14	21	11	16		16		14	8		224	14				0.384		0.384	16
7	17	20	13	12	7		8	17	16	13	16		16		21	21		197	13				0.356571		0.356571	15.1538
8	14	11		13	16		10	18	15	16	21		9		16	15		174	12				0.329143		0.329143	14.5
9	18	9		16	16		20	14	11	16	19		8		15	9		171	12				0.329143		0.329143	14.25
10	15	21		22	21		15	14	11	20	11		21		10	23		204	12				0.329143		0.329143	17
11	12	17		7	11		16	20	17	10	13		16		20	7		166	12				0.329143		0.329143	13.8333
12	14	14		15	11		19	11	20	14	16		15		15	5		169	12				0.329143		0.329143	14.0833
13	17	23		13	17		11	9	16	13	10		16		14	15		174	12				0.329143		0.329143	14.5
14	23	9		21	20		13		20	18	21		20		16	22		203	11				0.301714		0.301714	18.4545
15	15	20		15	10		16		10	8	16		10		17	18		155	11				0.301714		0.301714	14.0909
16	8	9		15	21		17		14	21	13		14		21	9		162	11				0.301714		0.301714	14.7273
17	21	21			16		20		16	16	16		11			21		158	9				0.246857		0.246857	17.5556
18	15	17			13		10		19	15	14		11			17		131	9				0.246857		0.246857	14.5556
19	9	14			1		14		11	7	17		17			13		103	9				0.246857		0.246857	11.4444
20	23	18			11		13		13	16	10		20			18		142	9				0.246857		0.246857	15.7778
21	11	15			13		18		16	16	10		8			8		115	9				0.246857		0.246857	12.7778
22		12			16		8		10	21	19		16					102	7				0.192		0.192	14.5714
23		14			16		21		13	23	15		21					123	7				0.192		0.192	17.5714
24		17			20		16		16	16	16		7					108	7				0.192		0.192	15.4286
25		23			10		15		13	16	8		16					101	7				0.192		0.192	14.4286
26		8			14		7			9	21		16					75	6				0.164571		0.164571	12.5
27		15			23		16			10	16		21					101	6				0.164571		0.164571	16.8333
28		14			16		17			10	15		16					88	6				0.164571		0.164571	14.6667
29		21			16		21			21	23		14					116	6				0.164571		0.164571	19.3333
30		15			9		23			16	16		17					96	6				0.164571		0.164571	16
31		8			16		16			13	16		10					79	6				0.164571		0.164571	13.1667
32		20			14		17			8	9		19					87	6				0.164571		0.164571	14.5
33		17			17		9						11					54	4				0.109714		0.109714	13.5
34		11			10		14						13					48	4				0.109714		0.109714	12
35		18			10		17						16					61	4				0.109714		0.109714	15.25
36		11			19		11						10					51	4				0.109714		0.109714	12.75
37		21			15		19						19					74	4				0.109714		0.109714	18.5
38		15			16		11						15					57	4				0.109714		0.109714	14.25
39		14			8		13						16					51	4				0.109714		0.109714	12.75
40		17			16								11					44	3				0.0822857		0.0822857	14.6667
41		18			21								22					61	3				0.0822857		0.0822857	20.3333
42		14			16								11					41	3				0.0822857		0.0822857	13.6667
43		14			19								10					43	3				0.0822857		0.0822857	14.3333
44		20			10								13					43	3				0.0822857		0.0822857	14.3333
45		11			14								22					47	3				0.0822857		0.0822857	15.6667
46		6			16								16					38	3				0.0822857		0.0822857	12.6667
47					10								19					29	2				0.0548571		0.0548571	14.5
48					13								10					23	2				0.0548571		0.0548571	11.5
49					22								14					36	2				0.0548571		0.0548571	18
50					16								16					32	2				0.0548571		0.0548571	16
51					13								21					34	2				0.0548571		0.0548571	17
52					11								16					27	2				0.0548571		0.0548571	13.5
53					21								13					34	2				0.0548571		0.0548571	17
54					17								11					28	2				0.0548571		0.0548571	14
55					11													11	1				0.0274286		0.0274286	11
56					17													17	1				0.0274286		0.0274286	17
57					11													11	1				0.0274286		0.0274286	11
58					10													10	1				0.0274286		0.0274286	10
59					7													7	1				0.0274286		0.0274286	7
60					7													7	1				0.0274286		0.0274286	7
61																		0	0				0		0	0
[truncated: 57 more columns]

## Sheet: Tupiocoris Cxj graph
	x = age	j = stage (N1 nymphs, N2, N3, N4, N5, females, males)
	Cxj
x	Cx N1	Cx N2	Cx N3	Cx N4	Cx N5	Cx female	Cx male
0
1
2
3
4
5
6
7
8
9	0
10	2.6	0
11	5.12069	10.5
12	4.35135	8.82609	0
13	1	8.69444	15.6
14	3.33333	7.3	12.4	0
15	2	7.15	12.8966	23
16	0	7.66667	11.875	22.625	0
17		7.4	11.25	21.15	39
18		4.33333	11.4615	20.9667	30.5
19		8	8.125	18.5833	35.1538
20		4	0	19.4737	32.1429
21		0		18.5	30.8261
22				15.75	26.7037	0	0
23				12	27.125	22.6875	9.28571
24				0	25	38.875	17.7857
25					28.5	38.4375	16.1429
26					22	31.75	16.2857
27					0	33.5625	15.1429
28						41.25	16
29						36.9375	15.1538
30						32.3125	14.5
31						33.6875	14.25
32						37.6875	17
33						35.4375	13.8333
34						34.5625	14.0833
35						38.1875	14.5
36						34.25	18.4545
37						34.8125	14.0909
38						39.5625	14.7273
39						32.625	17.5556
40						35.75	14.5556
41						37.5625	11.4444
42						35.625	15.7778
43						36.0667	12.7778
44						36.2	14.5714
45						36.1429	17.5714
46						35.7857	15.4286
47						38.5714	14.4286
48						35.7143	12.5
49						38.1429	16.8333
50						33.6667	14.6667
51						31.6667	19.3333
52						38.5	16
53						36.3333	13.1667
54						23.8333	14.5
55						32.7143	13.5
56						26	12
57						31.2	15.25
58						38.6	12.75
59						25.6	18.5
60						29.5	14.25
61						45.5	12.75
62						30.25	14.6667
63						31.75	20.3333
64						30.3333	13.6667
65						46	14.3333
66						33.5	14.3333
67						31.5	15.6667
68						17.5	12.6667
69						51	14.5
70						41	11.5
71						32	18
72						0	16
73							17
74							13.5
75							17
76							14
77							11
78							17
79							11
80							10
81							7
82							7
83							0
84
85
86
87
88
89
90
